# Supplementary material for: AI protein structure prediction-based modeling and mutagenesis of a protostome receptor and peptide ligands reveal key residues for their interaction
Source: J Biol Chem. 2022 Aug 30;298(10):102440. doi: 10.1016/j.jbc.2022.102440 (PMC9562341; doi:10.1016/j.jbc.2022.102440)
Supplement: Table S1 [file mmc3.xlsx]

## Sheet: Sheet1
BLASTp Query: Aplysia californica leucokinin receptor
Species	Description	Sequence in Fig. 3	Functionally characterized	Reverse blast	Max Score	Total Score	% Identity	% Positives	Query Cover	Accession length	Alignment length	Mismatches	Gap opens	Query start	Query end	Subject start	Subject end	E value	Bit score
Molluscs (3)
Lymnaea stagnalis	AAD11810.1 lymnokinin receptor [Lymnaea stagnalis]	LKR_Lymnaea stagnalis	Cox et al 1997	\	526	526	66.748	76.94	0.95	429	412	114	5	1	408	1	393	0	526
Plakobranchus ocellatus	GFN88450.1 lymnokinin receptor [Plakobranchus ocellatus]	LKR_Plakobranchus ocellatus	No	AAD11810.1	496	496	62.954	72.64	0.91	423	413	122	8	39	429	20	423	3.43e-178	496
Mytilus galloprovincialis	VDH94916.1 leucokinin receptor [Mytilus galloprovincialis]	LKR_Mytilus galloprovincialis	No	AAD11810.1	367	367	51.604	69.52	0.85	378	374	169	7	62	429	11	378	2.23e-128	367
Arthropods (17)
Cryptotermes secundus	PNF39066.1 hypothetical protein B7P43_G04344 [Cryptotermes secundus]	LKR1_Cryptotermes secundus	No	AAT95982.1	349	349	48.958	65.36	0.87	461	384	181	7	23	397	44	421	5.86e-120	349
Cryptotermes secundus	PNF39065.1 hypothetical protein B7P43_G04344 [Cryptotermes secundus]	LKR2_Cryptotermes secundus	No	AAT95982.1	348	348	48.958	65.36	0.87	461	384	181	7	23	397	25	402	7.26e-120	348
Culex quinquefasciatus	EDS37055.1 myokinin receptor [Culex quinquefasciatus]	LKR_Culex quinquefasciatus	No	AAT95982.1	337	337	51.662	68.88	0.74	569	331	143	5	64	382	47	372	4.49e-114	337
Nilaparvata lugens	BAO01073.1 neuropeptide GPCR A23 [Nilaparvata lugens]	LKR_Nilaparvata lugens	No	AAT95982.1	332	332	52.548	70.38	0.71	455	314	139	5	61	366	37	348	1.35e-113	332
Bombyx mori	NP_001127721.1 neuropeptide receptor A23 [Bombyx mori]	LKR_Bombyx mori	No	AAT95982.1	330	330	48.968	68.14	0.76	483	339	160	4	39	366	5	341	2.55e-112	330
Apis cerana cerana	PBC25231.1 Tachykinin peptides receptor 99D [Apis cerana cerana]	LKR_Apis cerana cerana	No	AAT95982.1	328	328	51.25	71.25	0.72	463	320	144	5	62	374	45	359	1.02e-111	328
Penaeus vannamei	XP_027220022.1 LOW QUALITY PROTEIN: substance-K receptor-like [Penaeus vannamei]	LKR_Penaeus vannamei	No	AAT88068.1	330	330	53.398	70.87	0.7	578	309	130	5	69	369	89	391	4.68e-111	330
Anopheles stephensi	AAT88068.1 myokinin receptor [Anopheles stephensi]	LKR_Anopheles stephensi	Radford et al 2004	\	330	330	53.376	68.81	0.69	573	311	131	4	65	363	28	336	4.74e-111	330
Danaus plexippus plexippus	OWR46958.1 neuropeptide receptor A23 [Danaus plexippus plexippus]	LKR_Danaus plexippus plexippus	No	AAT88068.1	327	327	50.617	70.99	0.73	488	324	144	6	51	366	35	350	6.52e-111	327
Frieseomelitta varia	KAF3428518.1 hypothetical protein E2986_12898 [Frieseomelitta varia]	LKR_Frieseomelitta varia	No	AAT95982.1	326	326	50.974	71.75	0.7	481	308	142	4	67	370	69	371	8.69e-111	326
Anopheles gambiae	XP_001230662.1 AGAP010851-PA [Anopheles gambiae str. PEST]	LKR_Anopheles gambiae	No	AAT88068.1	328	328	52.716	68.37	0.69	561	313	130	5	65	363	28	336	1.06e-110	328
Aedes aegypti	AAT95982.1 leucokinin receptor protein [Aedes aegypti]	LKR_Aedes aegypti	Pietrantonio e al 2005	\	327	327	50.915	68.29	0.73	584	328	138	7	69	382	32	350	5.18e-110	327
Anopheles darlingi	ETN62975.1 lymnokinin receptor [Anopheles darlingi]	LKR_Anopheles darlingi	No	AAT88068.1	326	326	53.035	68.69	0.69	593	313	129	5	65	363	28	336	2.38e-109	326
Rhipicephalus microplus	XP_037269470.1 RYamide receptor-like [Rhipicephalus microplus]	LKR_Rhipicephalus microplus	Holmes et al 2000, Holmes et al 2003, Holmes et al 2020	\	317	317	49.419	65.7	0.78	397	344	164	5	51	387	29	369	2.17e-108	317
Drosophila melanogaster	NP_647968.3 leucokinin receptor [Drosophila melanogaster]	LKR_Drosophila melanogaster	Radford et al 2002	\	321	321	47.09	62.43	0.82	542	378	175	6	48	402	4	379	4.37e-108	321
Musca domestica	XP_019891727.1 PREDICTED: prolactin-releasing peptide receptor [Musca domestica]	LKR_Musca domestica	No	NP_647968.3	308	308	47.633	64.79	0.74	504	338	157	5	65	385	16	350	1.12e-103	308
Bactrocera dorsalis	XP_011200848.1 RYamide receptor [Bactrocera dorsalis]	LKR_Bactrocera dorsalis	No	NP_647968.3	298	298	44.986	61.25	0.82	503	369	180	7	69	423	24	383	1.87e-99	298
Tardigrada (1)
Ramazzottius varieornatus	GAU97299.1 hypothetical protein RvY_08620 [Ramazzottius varieornatus]	LKR_Ramazzottius varieornatus	No	AAT88068.1	286	286	43.939	64.55	0.72	498	330	167	3	52	363	37	366	5.01e-95	286
Annelida (1)
Capitella teleta	ELU06581.1 hypothetical protein CAPTEDRAFT_181725 [Capitella teleta]	LKR_Capitella teleta	No	AAT95982.1	367	367	52.991	70.66	0.8	402	351	155	5	33	377	4	350	1.14e-127	367
