# Supplementary material for: AI protein structure prediction-based modeling and mutagenesis of a protostome receptor and peptide ligands reveal key residues for their interaction
Source: J Biol Chem. 2022 Aug 30;298(10):102440. doi: 10.1016/j.jbc.2022.102440 (PMC9562341; doi:10.1016/j.jbc.2022.102440)
Supplement: Table S2 [file mmc4.xlsx]

## Sheet: Possible N-glycosylation sites
SeqName	Position	Potential (Threshold = 0.5)	Jury agreement	N-Glyc result
Aplysia californica LKR	27 NSTS	0.7106	(9/9)	++
Aplysia californica LKR	53 NTTA	0.6583	(9/9)	++
Aplysia californica LKR	62 NTTD	0.7142	(9/9)	++
Aplysia californica LKR	161 NVSI	0.6921	(8/9)	+
Aplysia californica LKR	219 NETN	0.5383	(7/9)	+

## Sheet: Potential phosphorylation sites
Sequence	Position	Context	Score	Kinase	Answer (Threshold = 0.5)
Aplysia californica LKR	20 S	VEDVSRSNN	0.973	unsp	YES
Aplysia californica LKR	20 S	VEDVSRSNN	0.454	GSK3	.
Aplysia californica LKR	20 S	VEDVSRSNN	0.445	CaM-II	.
Aplysia californica LKR	20 S	VEDVSRSNN	0.397	CKII	.
Aplysia californica LKR	20 S	VEDVSRSNN	0.392	cdc2	.
Aplysia californica LKR	20 S	VEDVSRSNN	0.373	DNAPK	.
Aplysia californica LKR	20 S	VEDVSRSNN	0.364	CKI	.
Aplysia californica LKR	20 S	VEDVSRSNN	0.286	PKG	.
Aplysia californica LKR	20 S	VEDVSRSNN	0.28	ATM	.
Aplysia californica LKR	20 S	VEDVSRSNN	0.266	p38MAPK	.
Aplysia californica LKR	20 S	VEDVSRSNN	0.266	RSK	.
Aplysia californica LKR	20 S	VEDVSRSNN	0.205	PKA	.
Aplysia californica LKR	20 S	VEDVSRSNN	0.177	cdk5	.
Aplysia californica LKR	20 S	VEDVSRSNN	0.131	PKC	.
Aplysia californica LKR	20 S	VEDVSRSNN	0.089	PKB	.
Aplysia californica LKR	22 S	DVSRSNNGD	0.459	GSK3	.
Aplysia californica LKR	22 S	DVSRSNNGD	0.448	cdc2	.
Aplysia californica LKR	22 S	DVSRSNNGD	0.442	CaM-II	.
Aplysia californica LKR	22 S	DVSRSNNGD	0.417	CKI	.
Aplysia californica LKR	22 S	DVSRSNNGD	0.396	CKII	.
Aplysia californica LKR	22 S	DVSRSNNGD	0.389	p38MAPK	.
Aplysia californica LKR	22 S	DVSRSNNGD	0.36	DNAPK	.
Aplysia californica LKR	22 S	DVSRSNNGD	0.3	RSK	.
Aplysia californica LKR	22 S	DVSRSNNGD	0.291	ATM	.
Aplysia californica LKR	22 S	DVSRSNNGD	0.261	PKG	.
Aplysia californica LKR	22 S	DVSRSNNGD	0.212	cdk5	.
Aplysia californica LKR	22 S	DVSRSNNGD	0.124	PKA	.
Aplysia californica LKR	22 S	DVSRSNNGD	0.089	PKB	.
Aplysia californica LKR	22 S	DVSRSNNGD	0.087	PKC	.
Aplysia californica LKR	22 S	DVSRSNNGD	0.033	unsp	.
Aplysia californica LKR	28 S	NGDNSTSSF	0.633	unsp	YES
Aplysia californica LKR	28 S	NGDNSTSSF	0.565	cdc2	YES
Aplysia californica LKR	28 S	NGDNSTSSF	0.448	GSK3	.
Aplysia californica LKR	28 S	NGDNSTSSF	0.445	DNAPK	.
Aplysia californica LKR	28 S	NGDNSTSSF	0.436	CaM-II	.
Aplysia californica LKR	28 S	NGDNSTSSF	0.357	CKI	.
Aplysia californica LKR	28 S	NGDNSTSSF	0.356	CKII	.
Aplysia californica LKR	28 S	NGDNSTSSF	0.335	PKC	.
Aplysia californica LKR	28 S	NGDNSTSSF	0.289	ATM	.
Aplysia californica LKR	28 S	NGDNSTSSF	0.284	PKG	.
Aplysia californica LKR	28 S	NGDNSTSSF	0.275	RSK	.
Aplysia californica LKR	28 S	NGDNSTSSF	0.259	p38MAPK	.
Aplysia californica LKR	28 S	NGDNSTSSF	0.225	cdk5	.
Aplysia californica LKR	28 S	NGDNSTSSF	0.183	PKA	.
Aplysia californica LKR	28 S	NGDNSTSSF	0.086	PKB	.
Aplysia californica LKR	29 T	GDNSTSSFS	0.56	PKC	YES
Aplysia californica LKR	29 T	GDNSTSSFS	0.558	cdc2	YES
Aplysia californica LKR	29 T	GDNSTSSFS	0.451	GSK3	.
Aplysia californica LKR	29 T	GDNSTSSFS	0.429	CaM-II	.
Aplysia californica LKR	29 T	GDNSTSSFS	0.383	CKII	.
Aplysia californica LKR	29 T	GDNSTSSFS	0.377	CKI	.
Aplysia californica LKR	29 T	GDNSTSSFS	0.362	DNAPK	.
Aplysia californica LKR	29 T	GDNSTSSFS	0.304	p38MAPK	.
Aplysia californica LKR	29 T	GDNSTSSFS	0.276	PKG	.
Aplysia californica LKR	29 T	GDNSTSSFS	0.27	RSK	.
Aplysia californica LKR	29 T	GDNSTSSFS	0.258	ATM	.
Aplysia californica LKR	29 T	GDNSTSSFS	0.214	cdk5	.
Aplysia californica LKR	29 T	GDNSTSSFS	0.1	PKB	.
Aplysia californica LKR	29 T	GDNSTSSFS	0.084	PKA	.
Aplysia californica LKR	29 T	GDNSTSSFS	0.013	unsp	.
Aplysia californica LKR	30 S	DNSTSSFSS	0.548	cdc2	YES
Aplysia californica LKR	30 S	DNSTSSFSS	0.473	GSK3	.
Aplysia californica LKR	30 S	DNSTSSFSS	0.441	CaM-II	.
Aplysia californica LKR	30 S	DNSTSSFSS	0.384	unsp	.
Aplysia californica LKR	30 S	DNSTSSFSS	0.384	CKI	.
Aplysia californica LKR	30 S	DNSTSSFSS	0.383	CKII	.
Aplysia californica LKR	30 S	DNSTSSFSS	0.341	DNAPK	.
Aplysia californica LKR	30 S	DNSTSSFSS	0.334	RSK	.
Aplysia californica LKR	30 S	DNSTSSFSS	0.313	p38MAPK	.
Aplysia californica LKR	30 S	DNSTSSFSS	0.309	ATM	.
Aplysia californica LKR	30 S	DNSTSSFSS	0.268	cdk5	.
Aplysia californica LKR	30 S	DNSTSSFSS	0.254	PKG	.
Aplysia californica LKR	30 S	DNSTSSFSS	0.195	PKC	.
Aplysia californica LKR	30 S	DNSTSSFSS	0.126	PKA	.
Aplysia californica LKR	30 S	DNSTSSFSS	0.093	PKB	.
Aplysia californica LKR	31 S	NSTSSFSSS	0.952	unsp	YES
Aplysia californica LKR	31 S	NSTSSFSSS	0.792	PKC	YES
Aplysia californica LKR	31 S	NSTSSFSSS	0.485	cdc2	.
Aplysia californica LKR	31 S	NSTSSFSSS	0.476	CaM-II	.
Aplysia californica LKR	31 S	NSTSSFSSS	0.446	GSK3	.
Aplysia californica LKR	31 S	NSTSSFSSS	0.409	DNAPK	.
Aplysia californica LKR	31 S	NSTSSFSSS	0.397	CKI	.
Aplysia californica LKR	31 S	NSTSSFSSS	0.348	RSK	.
Aplysia californica LKR	31 S	NSTSSFSSS	0.295	p38MAPK	.
Aplysia californica LKR	31 S	NSTSSFSSS	0.285	ATM	.
Aplysia californica LKR	31 S	NSTSSFSSS	0.268	CKII	.
Aplysia californica LKR	31 S	NSTSSFSSS	0.236	cdk5	.
Aplysia californica LKR	31 S	NSTSSFSSS	0.221	PKG	.
Aplysia californica LKR	31 S	NSTSSFSSS	0.126	PKA	.
Aplysia californica LKR	31 S	NSTSSFSSS	0.119	PKB	.
Aplysia californica LKR	33 S	TSSFSSSSS	0.976	unsp	YES
Aplysia californica LKR	33 S	TSSFSSSSS	0.526	cdc2	YES
Aplysia californica LKR	33 S	TSSFSSSSS	0.464	GSK3	.
Aplysia californica LKR	33 S	TSSFSSSSS	0.456	CaM-II	.
Aplysia californica LKR	33 S	TSSFSSSSS	0.427	CKI	.
Aplysia californica LKR	33 S	TSSFSSSSS	0.354	DNAPK	.
Aplysia californica LKR	33 S	TSSFSSSSS	0.332	PKC	.
Aplysia californica LKR	33 S	TSSFSSSSS	0.328	p38MAPK	.
Aplysia californica LKR	33 S	TSSFSSSSS	0.286	CKII	.
Aplysia californica LKR	33 S	TSSFSSSSS	0.275	RSK	.
Aplysia californica LKR	33 S	TSSFSSSSS	0.268	ATM	.
Aplysia californica LKR	33 S	TSSFSSSSS	0.255	PKG	.
Aplysia californica LKR	33 S	TSSFSSSSS	0.216	cdk5	.
Aplysia californica LKR	33 S	TSSFSSSSS	0.131	PKA	.
Aplysia californica LKR	33 S	TSSFSSSSS	0.075	PKB	.
Aplysia californica LKR	34 S	SSFSSSSSL	0.941	unsp	YES
Aplysia californica LKR	34 S	SSFSSSSSL	0.461	CaM-II	.
Aplysia californica LKR	34 S	SSFSSSSSL	0.455	cdc2	.
Aplysia californica LKR	34 S	SSFSSSSSL	0.45	GSK3	.
Aplysia californica LKR	34 S	SSFSSSSSL	0.435	CKI	.
Aplysia californica LKR	34 S	SSFSSSSSL	0.368	RSK	.
Aplysia californica LKR	34 S	SSFSSSSSL	0.359	DNAPK	.
Aplysia californica LKR	34 S	SSFSSSSSL	0.347	cdk5	.
Aplysia californica LKR	34 S	SSFSSSSSL	0.331	CKII	.
Aplysia californica LKR	34 S	SSFSSSSSL	0.321	PKC	.
Aplysia californica LKR	34 S	SSFSSSSSL	0.262	p38MAPK	.
Aplysia californica LKR	34 S	SSFSSSSSL	0.256	ATM	.
Aplysia californica LKR	34 S	SSFSSSSSL	0.231	PKG	.
Aplysia californica LKR	34 S	SSFSSSSSL	0.222	PKA	.
Aplysia californica LKR	34 S	SSFSSSSSL	0.08	PKB	.
Aplysia californica LKR	35 S	SFSSSSSLS	0.742	unsp	YES
Aplysia californica LKR	35 S	SFSSSSSLS	0.523	cdc2	YES
Aplysia californica LKR	35 S	SFSSSSSLS	0.46	GSK3	.
Aplysia californica LKR	35 S	SFSSSSSLS	0.436	CaM-II	.
Aplysia californica LKR	35 S	SFSSSSSLS	0.427	PKC	.
Aplysia californica LKR	35 S	SFSSSSSLS	0.396	CKII	.
Aplysia californica LKR	35 S	SFSSSSSLS	0.383	CKI	.
Aplysia californica LKR	35 S	SFSSSSSLS	0.37	DNAPK	.
Aplysia californica LKR	35 S	SFSSSSSLS	0.356	RSK	.
Aplysia californica LKR	35 S	SFSSSSSLS	0.3	ATM	.
Aplysia californica LKR	35 S	SFSSSSSLS	0.283	p38MAPK	.
Aplysia californica LKR	35 S	SFSSSSSLS	0.255	PKG	.
Aplysia californica LKR	35 S	SFSSSSSLS	0.239	cdk5	.
Aplysia californica LKR	35 S	SFSSSSSLS	0.145	PKA	.
Aplysia californica LKR	35 S	SFSSSSSLS	0.085	PKB	.
Aplysia californica LKR	36 S	FSSSSSLSS	0.509	PKC	YES
Aplysia californica LKR	36 S	FSSSSSLSS	0.507	unsp	YES
Aplysia californica LKR	36 S	FSSSSSLSS	0.489	cdc2	.
Aplysia californica LKR	36 S	FSSSSSLSS	0.442	CaM-II	.
Aplysia californica LKR	36 S	FSSSSSLSS	0.438	GSK3	.
Aplysia californica LKR	36 S	FSSSSSLSS	0.403	CKI	.
Aplysia californica LKR	36 S	FSSSSSLSS	0.346	DNAPK	.
Aplysia californica LKR	36 S	FSSSSSLSS	0.303	CKII	.
Aplysia californica LKR	36 S	FSSSSSLSS	0.298	RSK	.
Aplysia californica LKR	36 S	FSSSSSLSS	0.285	p38MAPK	.
Aplysia californica LKR	36 S	FSSSSSLSS	0.261	ATM	.
Aplysia californica LKR	36 S	FSSSSSLSS	0.226	PKG	.
Aplysia californica LKR	36 S	FSSSSSLSS	0.208	cdk5	.
Aplysia californica LKR	36 S	FSSSSSLSS	0.106	PKA	.
Aplysia californica LKR	36 S	FSSSSSLSS	0.083	PKB	.
Aplysia californica LKR	37 S	SSSSSLSSS	0.978	unsp	YES
Aplysia californica LKR	37 S	SSSSSLSSS	0.668	PKC	YES
Aplysia californica LKR	37 S	SSSSSLSSS	0.546	cdc2	YES
Aplysia californica LKR	37 S	SSSSSLSSS	0.522	DNAPK	YES
Aplysia californica LKR	37 S	SSSSSLSSS	0.509	CKI	YES
Aplysia californica LKR	37 S	SSSSSLSSS	0.471	GSK3	.
Aplysia californica LKR	37 S	SSSSSLSSS	0.45	CaM-II	.
Aplysia californica LKR	37 S	SSSSSLSSS	0.367	RSK	.
Aplysia californica LKR	37 S	SSSSSLSSS	0.331	CKII	.
Aplysia californica LKR	37 S	SSSSSLSSS	0.31	p38MAPK	.
Aplysia californica LKR	37 S	SSSSSLSSS	0.306	cdk5	.
Aplysia californica LKR	37 S	SSSSSLSSS	0.298	ATM	.
Aplysia californica LKR	37 S	SSSSSLSSS	0.215	PKG	.
Aplysia californica LKR	37 S	SSSSSLSSS	0.149	PKA	.
Aplysia californica LKR	37 S	SSSSSLSSS	0.082	PKB	.
Aplysia californica LKR	39 S	SSSLSSSSD	0.985	unsp	YES
Aplysia californica LKR	39 S	SSSLSSSSD	0.444	GSK3	.
Aplysia californica LKR	39 S	SSSLSSSSD	0.433	PKC	.
Aplysia californica LKR	39 S	SSSLSSSSD	0.432	cdc2	.
Aplysia californica LKR	39 S	SSSLSSSSD	0.424	CaM-II	.
Aplysia californica LKR	39 S	SSSLSSSSD	0.409	CKII	.
Aplysia californica LKR	39 S	SSSLSSSSD	0.405	CKI	.
Aplysia californica LKR	39 S	SSSLSSSSD	0.357	DNAPK	.
Aplysia californica LKR	39 S	SSSLSSSSD	0.352	RSK	.
Aplysia californica LKR	39 S	SSSLSSSSD	0.293	p38MAPK	.
Aplysia californica LKR	39 S	SSSLSSSSD	0.275	ATM	.
Aplysia californica LKR	39 S	SSSLSSSSD	0.244	cdk5	.
Aplysia californica LKR	39 S	SSSLSSSSD	0.225	PKG	.
Aplysia californica LKR	39 S	SSSLSSSSD	0.119	PKA	.
Aplysia californica LKR	39 S	SSSLSSSSD	0.079	PKB	.
Aplysia californica LKR	40 S	SSLSSSSDS	0.996	unsp	YES
Aplysia californica LKR	40 S	SSLSSSSDS	0.541	CKI	YES
Aplysia californica LKR	40 S	SSLSSSSDS	0.459	cdc2	.
Aplysia californica LKR	40 S	SSLSSSSDS	0.458	GSK3	.
Aplysia californica LKR	40 S	SSLSSSSDS	0.438	CaM-II	.
Aplysia californica LKR	40 S	SSLSSSSDS	0.433	PKC	.
Aplysia californica LKR	40 S	SSLSSSSDS	0.411	CKII	.
Aplysia californica LKR	40 S	SSLSSSSDS	0.388	RSK	.
Aplysia californica LKR	40 S	SSLSSSSDS	0.351	DNAPK	.
Aplysia californica LKR	40 S	SSLSSSSDS	0.306	p38MAPK	.
Aplysia californica LKR	40 S	SSLSSSSDS	0.269	ATM	.
Aplysia californica LKR	40 S	SSLSSSSDS	0.25	PKG	.
Aplysia californica LKR	40 S	SSLSSSSDS	0.244	cdk5	.
Aplysia californica LKR	40 S	SSLSSSSDS	0.107	PKA	.
Aplysia californica LKR	40 S	SSLSSSSDS	0.09	PKB	.
Aplysia californica LKR	41 S	SLSSSSDSI	0.639	unsp	YES
Aplysia californica LKR	41 S	SLSSSSDSI	0.549	cdc2	YES
Aplysia californica LKR	41 S	SLSSSSDSI	0.455	GSK3	.
Aplysia californica LKR	41 S	SLSSSSDSI	0.428	CaM-II	.
Aplysia californica LKR	41 S	SLSSSSDSI	0.408	CKII	.
Aplysia californica LKR	41 S	SLSSSSDSI	0.37	CKI	.
Aplysia californica LKR	41 S	SLSSSSDSI	0.365	DNAPK	.
Aplysia californica LKR	41 S	SLSSSSDSI	0.35	RSK	.
Aplysia californica LKR	41 S	SLSSSSDSI	0.298	PKC	.
Aplysia californica LKR	41 S	SLSSSSDSI	0.29	ATM	.
Aplysia californica LKR	41 S	SLSSSSDSI	0.254	cdk5	.
Aplysia californica LKR	41 S	SLSSSSDSI	0.246	p38MAPK	.
Aplysia californica LKR	41 S	SLSSSSDSI	0.237	PKG	.
Aplysia californica LKR	41 S	SLSSSSDSI	0.141	PKA	.
Aplysia californica LKR	41 S	SLSSSSDSI	0.077	PKB	.
Aplysia californica LKR	42 S	LSSSSDSIM	0.579	cdc2	YES
Aplysia californica LKR	42 S	LSSSSDSIM	0.51	CKII	YES
Aplysia californica LKR	42 S	LSSSSDSIM	0.444	CaM-II	.
Aplysia californica LKR	42 S	LSSSSDSIM	0.43	unsp	.
Aplysia californica LKR	42 S	LSSSSDSIM	0.412	GSK3	.
Aplysia californica LKR	42 S	LSSSSDSIM	0.392	CKI	.
Aplysia californica LKR	42 S	LSSSSDSIM	0.375	DNAPK	.
Aplysia californica LKR	42 S	LSSSSDSIM	0.282	ATM	.
Aplysia californica LKR	42 S	LSSSSDSIM	0.27	RSK	.
Aplysia californica LKR	42 S	LSSSSDSIM	0.263	PKG	.
Aplysia californica LKR	42 S	LSSSSDSIM	0.262	p38MAPK	.
Aplysia californica LKR	42 S	LSSSSDSIM	0.182	cdk5	.
Aplysia californica LKR	42 S	LSSSSDSIM	0.166	PKA	.
Aplysia californica LKR	42 S	LSSSSDSIM	0.072	PKB	.
Aplysia californica LKR	42 S	LSSSSDSIM	0.058	PKC	.
Aplysia californica LKR	44 S	SSSDSIMAD	0.964	unsp	YES
Aplysia californica LKR	44 S	SSSDSIMAD	0.438	CaM-II	.
Aplysia californica LKR	44 S	SSSDSIMAD	0.432	cdc2	.
Aplysia californica LKR	44 S	SSSDSIMAD	0.424	GSK3	.
Aplysia californica LKR	44 S	SSSDSIMAD	0.412	CKII	.
Aplysia californica LKR	44 S	SSSDSIMAD	0.378	CKI	.
Aplysia californica LKR	44 S	SSSDSIMAD	0.345	DNAPK	.
Aplysia californica LKR	44 S	SSSDSIMAD	0.301	p38MAPK	.
Aplysia californica LKR	44 S	SSSDSIMAD	0.28	ATM	.
Aplysia californica LKR	44 S	SSSDSIMAD	0.262	RSK	.
Aplysia californica LKR	44 S	SSSDSIMAD	0.211	PKA	.
Aplysia californica LKR	44 S	SSSDSIMAD	0.195	PKG	.
Aplysia californica LKR	44 S	SSSDSIMAD	0.18	cdk5	.
Aplysia californica LKR	44 S	SSSDSIMAD	0.144	PKC	.
Aplysia californica LKR	44 S	SSSDSIMAD	0.075	PKB	.
Aplysia californica LKR	52 T	DLLGTNTTA	0.472	cdc2	.
Aplysia californica LKR	52 T	DLLGTNTTA	0.449	CaM-II	.
Aplysia californica LKR	52 T	DLLGTNTTA	0.449	GSK3	.
Aplysia californica LKR	52 T	DLLGTNTTA	0.384	CKI	.
Aplysia californica LKR	52 T	DLLGTNTTA	0.357	p38MAPK	.
Aplysia californica LKR	52 T	DLLGTNTTA	0.343	DNAPK	.
Aplysia californica LKR	52 T	DLLGTNTTA	0.338	PKC	.
Aplysia californica LKR	52 T	DLLGTNTTA	0.337	RSK	.
Aplysia californica LKR	52 T	DLLGTNTTA	0.308	CKII	.
Aplysia californica LKR	52 T	DLLGTNTTA	0.281	PKG	.
Aplysia californica LKR	52 T	DLLGTNTTA	0.25	ATM	.
Aplysia californica LKR	52 T	DLLGTNTTA	0.188	cdk5	.
Aplysia californica LKR	52 T	DLLGTNTTA	0.113	PKA	.
Aplysia californica LKR	52 T	DLLGTNTTA	0.081	PKB	.
Aplysia californica LKR	52 T	DLLGTNTTA	0.019	unsp	.
Aplysia californica LKR	54 T	LGTNTTASS	0.469	CaM-II	.
Aplysia californica LKR	54 T	LGTNTTASS	0.444	GSK3	.
Aplysia californica LKR	54 T	LGTNTTASS	0.378	DNAPK	.
Aplysia californica LKR	54 T	LGTNTTASS	0.364	CKI	.
Aplysia californica LKR	54 T	LGTNTTASS	0.342	cdc2	.
Aplysia californica LKR	54 T	LGTNTTASS	0.322	p38MAPK	.
Aplysia californica LKR	54 T	LGTNTTASS	0.319	PKC	.
Aplysia californica LKR	54 T	LGTNTTASS	0.308	CKII	.
Aplysia californica LKR	54 T	LGTNTTASS	0.285	PKG	.
Aplysia californica LKR	54 T	LGTNTTASS	0.284	ATM	.
Aplysia californica LKR	54 T	LGTNTTASS	0.207	RSK	.
Aplysia californica LKR	54 T	LGTNTTASS	0.178	unsp	.
Aplysia californica LKR	54 T	LGTNTTASS	0.171	cdk5	.
Aplysia californica LKR	54 T	LGTNTTASS	0.148	PKA	.
Aplysia californica LKR	54 T	LGTNTTASS	0.084	PKB	.
Aplysia californica LKR	55 T	GTNTTASSL	0.467	CKI	.
Aplysia californica LKR	55 T	GTNTTASSL	0.458	CaM-II	.
Aplysia californica LKR	55 T	GTNTTASSL	0.443	GSK3	.
Aplysia californica LKR	55 T	GTNTTASSL	0.413	cdc2	.
Aplysia californica LKR	55 T	GTNTTASSL	0.351	DNAPK	.
Aplysia californica LKR	55 T	GTNTTASSL	0.345	PKG	.
Aplysia californica LKR	55 T	GTNTTASSL	0.305	p38MAPK	.
Aplysia californica LKR	55 T	GTNTTASSL	0.286	RSK	.
Aplysia californica LKR	55 T	GTNTTASSL	0.233	CKII	.
Aplysia californica LKR	55 T	GTNTTASSL	0.232	ATM	.
Aplysia californica LKR	55 T	GTNTTASSL	0.191	cdk5	.
Aplysia californica LKR	55 T	GTNTTASSL	0.191	PKA	.
Aplysia californica LKR	55 T	GTNTTASSL	0.151	PKC	.
Aplysia californica LKR	55 T	GTNTTASSL	0.084	PKB	.
Aplysia californica LKR	55 T	GTNTTASSL	0.079	unsp	.
Aplysia californica LKR	57 S	NTTASSLPG	0.475	cdc2	.
Aplysia californica LKR	57 S	NTTASSLPG	0.444	CaM-II	.
Aplysia californica LKR	57 S	NTTASSLPG	0.411	GSK3	.
Aplysia californica LKR	57 S	NTTASSLPG	0.362	CKI	.
Aplysia californica LKR	57 S	NTTASSLPG	0.348	DNAPK	.
Aplysia californica LKR	57 S	NTTASSLPG	0.347	PKA	.
Aplysia californica LKR	57 S	NTTASSLPG	0.305	PKG	.
Aplysia californica LKR	57 S	NTTASSLPG	0.287	CKII	.
Aplysia californica LKR	57 S	NTTASSLPG	0.284	p38MAPK	.
Aplysia californica LKR	57 S	NTTASSLPG	0.256	ATM	.
Aplysia californica LKR	57 S	NTTASSLPG	0.252	PKC	.
Aplysia californica LKR	57 S	NTTASSLPG	0.241	RSK	.
Aplysia californica LKR	57 S	NTTASSLPG	0.172	cdk5	.
Aplysia californica LKR	57 S	NTTASSLPG	0.087	PKB	.
Aplysia californica LKR	57 S	NTTASSLPG	0.058	unsp	.
Aplysia californica LKR	58 S	TTASSLPGN	0.704	PKC	YES
Aplysia californica LKR	58 S	TTASSLPGN	0.612	CKI	YES
Aplysia californica LKR	58 S	TTASSLPGN	0.487	cdc2	.
Aplysia californica LKR	58 S	TTASSLPGN	0.479	DNAPK	.
Aplysia californica LKR	58 S	TTASSLPGN	0.453	GSK3	.
Aplysia californica LKR	58 S	TTASSLPGN	0.434	CaM-II	.
Aplysia californica LKR	58 S	TTASSLPGN	0.294	CKII	.
Aplysia californica LKR	58 S	TTASSLPGN	0.277	RSK	.
Aplysia californica LKR	58 S	TTASSLPGN	0.27	ATM	.
Aplysia californica LKR	58 S	TTASSLPGN	0.26	PKA	.
Aplysia californica LKR	58 S	TTASSLPGN	0.259	cdk5	.
Aplysia californica LKR	58 S	TTASSLPGN	0.24	p38MAPK	.
Aplysia californica LKR	58 S	TTASSLPGN	0.223	PKG	.
Aplysia californica LKR	58 S	TTASSLPGN	0.116	unsp	.
Aplysia californica LKR	58 S	TTASSLPGN	0.084	PKB	.
Aplysia californica LKR	63 T	LPGNTTDSE	0.632	unsp	YES
Aplysia californica LKR	63 T	LPGNTTDSE	0.487	CKII	.
Aplysia californica LKR	63 T	LPGNTTDSE	0.45	CaM-II	.
Aplysia californica LKR	63 T	LPGNTTDSE	0.446	GSK3	.
Aplysia californica LKR	63 T	LPGNTTDSE	0.436	cdc2	.
Aplysia californica LKR	63 T	LPGNTTDSE	0.362	CKI	.
Aplysia californica LKR	63 T	LPGNTTDSE	0.344	DNAPK	.
Aplysia californica LKR	63 T	LPGNTTDSE	0.296	PKG	.
Aplysia californica LKR	63 T	LPGNTTDSE	0.288	p38MAPK	.
Aplysia californica LKR	63 T	LPGNTTDSE	0.246	ATM	.
Aplysia californica LKR	63 T	LPGNTTDSE	0.21	RSK	.
Aplysia californica LKR	63 T	LPGNTTDSE	0.173	PKA	.
Aplysia californica LKR	63 T	LPGNTTDSE	0.152	cdk5	.
Aplysia californica LKR	63 T	LPGNTTDSE	0.111	PKC	.
Aplysia californica LKR	63 T	LPGNTTDSE	0.089	PKB	.
Aplysia californica LKR	64 T	PGNTTDSEP	0.624	CKII	YES
Aplysia californica LKR	64 T	PGNTTDSEP	0.585	unsp	YES
Aplysia californica LKR	64 T	PGNTTDSEP	0.484	cdc2	.
Aplysia californica LKR	64 T	PGNTTDSEP	0.438	CaM-II	.
Aplysia californica LKR	64 T	PGNTTDSEP	0.432	GSK3	.
Aplysia californica LKR	64 T	PGNTTDSEP	0.39	PKG	.
Aplysia californica LKR	64 T	PGNTTDSEP	0.37	CKI	.
Aplysia californica LKR	64 T	PGNTTDSEP	0.347	DNAPK	.
Aplysia californica LKR	64 T	PGNTTDSEP	0.28	p38MAPK	.
Aplysia californica LKR	64 T	PGNTTDSEP	0.241	cdk5	.
Aplysia californica LKR	64 T	PGNTTDSEP	0.239	ATM	.
Aplysia californica LKR	64 T	PGNTTDSEP	0.217	RSK	.
Aplysia californica LKR	64 T	PGNTTDSEP	0.098	PKA	.
Aplysia californica LKR	64 T	PGNTTDSEP	0.081	PKB	.
Aplysia californica LKR	64 T	PGNTTDSEP	0.079	PKC	.
Aplysia californica LKR	66 S	NTTDSEPYD	0.482	CKII	.
Aplysia californica LKR	66 S	NTTDSEPYD	0.48	cdc2	.
Aplysia californica LKR	66 S	NTTDSEPYD	0.44	GSK3	.
Aplysia californica LKR	66 S	NTTDSEPYD	0.438	CaM-II	.
Aplysia californica LKR	66 S	NTTDSEPYD	0.374	CKI	.
Aplysia californica LKR	66 S	NTTDSEPYD	0.353	DNAPK	.
Aplysia californica LKR	66 S	NTTDSEPYD	0.321	unsp	.
Aplysia californica LKR	66 S	NTTDSEPYD	0.3	ATM	.
Aplysia californica LKR	66 S	NTTDSEPYD	0.292	RSK	.
Aplysia californica LKR	66 S	NTTDSEPYD	0.282	p38MAPK	.
Aplysia californica LKR	66 S	NTTDSEPYD	0.241	PKG	.
Aplysia californica LKR	66 S	NTTDSEPYD	0.206	cdk5	.
Aplysia californica LKR	66 S	NTTDSEPYD	0.189	PKA	.
Aplysia californica LKR	66 S	NTTDSEPYD	0.115	PKC	.
Aplysia californica LKR	66 S	NTTDSEPYD	0.094	PKB	.
Aplysia californica LKR	69 Y	DSEPYDVPT	0.931	unsp	YES
Aplysia californica LKR	69 Y	DSEPYDVPT	0.477	INSR	.
Aplysia californica LKR	69 Y	DSEPYDVPT	0.46	SRC	.
Aplysia californica LKR	69 Y	DSEPYDVPT	0.345	EGFR	.
Aplysia californica LKR	73 T	YDVPTGLMV	0.481	cdc2	.
Aplysia californica LKR	73 T	YDVPTGLMV	0.444	GSK3	.
Aplysia californica LKR	73 T	YDVPTGLMV	0.433	CaM-II	.
Aplysia californica LKR	73 T	YDVPTGLMV	0.365	CKI	.
Aplysia californica LKR	73 T	YDVPTGLMV	0.364	PKG	.
Aplysia californica LKR	73 T	YDVPTGLMV	0.347	CKII	.
Aplysia californica LKR	73 T	YDVPTGLMV	0.339	DNAPK	.
Aplysia californica LKR	73 T	YDVPTGLMV	0.313	p38MAPK	.
Aplysia californica LKR	73 T	YDVPTGLMV	0.242	ATM	.
Aplysia californica LKR	73 T	YDVPTGLMV	0.19	cdk5	.
Aplysia californica LKR	73 T	YDVPTGLMV	0.168	RSK	.
Aplysia californica LKR	73 T	YDVPTGLMV	0.165	PKA	.
Aplysia californica LKR	73 T	YDVPTGLMV	0.143	PKC	.
Aplysia californica LKR	73 T	YDVPTGLMV	0.078	PKB	.
Aplysia californica LKR	73 T	YDVPTGLMV	0.051	unsp	.
Aplysia californica LKR	83 Y	LAFLYGSIS	0.428	SRC	.
Aplysia californica LKR	83 Y	LAFLYGSIS	0.386	INSR	.
Aplysia californica LKR	83 Y	LAFLYGSIS	0.351	EGFR	.
Aplysia californica LKR	83 Y	LAFLYGSIS	0.061	unsp	.
Aplysia californica LKR	85 S	FLYGSISLM	0.518	PKA	YES
Aplysia californica LKR	85 S	FLYGSISLM	0.5	cdc2	.
Aplysia californica LKR	85 S	FLYGSISLM	0.457	GSK3	.
Aplysia californica LKR	85 S	FLYGSISLM	0.449	CaM-II	.
Aplysia californica LKR	85 S	FLYGSISLM	0.385	DNAPK	.
Aplysia californica LKR	85 S	FLYGSISLM	0.366	CKI	.
Aplysia californica LKR	85 S	FLYGSISLM	0.332	CKII	.
Aplysia californica LKR	85 S	FLYGSISLM	0.316	PKG	.
Aplysia californica LKR	85 S	FLYGSISLM	0.303	RSK	.
Aplysia californica LKR	85 S	FLYGSISLM	0.279	p38MAPK	.
Aplysia californica LKR	85 S	FLYGSISLM	0.274	ATM	.
Aplysia californica LKR	85 S	FLYGSISLM	0.151	cdk5	.
Aplysia californica LKR	85 S	FLYGSISLM	0.086	PKC	.
Aplysia californica LKR	85 S	FLYGSISLM	0.067	PKB	.
Aplysia californica LKR	85 S	FLYGSISLM	0.005	unsp	.
Aplysia californica LKR	87 S	YGSISLMAV	0.511	cdc2	YES
Aplysia californica LKR	87 S	YGSISLMAV	0.45	CKI	.
Aplysia californica LKR	87 S	YGSISLMAV	0.431	GSK3	.
Aplysia californica LKR	87 S	YGSISLMAV	0.414	CaM-II	.
Aplysia californica LKR	87 S	YGSISLMAV	0.39	PKA	.
Aplysia californica LKR	87 S	YGSISLMAV	0.363	DNAPK	.
Aplysia californica LKR	87 S	YGSISLMAV	0.327	ATM	.
Aplysia californica LKR	87 S	YGSISLMAV	0.326	CKII	.
Aplysia californica LKR	87 S	YGSISLMAV	0.278	p38MAPK	.
Aplysia californica LKR	87 S	YGSISLMAV	0.259	RSK	.
Aplysia californica LKR	87 S	YGSISLMAV	0.217	PKG	.
Aplysia californica LKR	87 S	YGSISLMAV	0.146	cdk5	.
Aplysia californica LKR	87 S	YGSISLMAV	0.144	PKC	.
Aplysia californica LKR	87 S	YGSISLMAV	0.078	PKB	.
Aplysia californica LKR	87 S	YGSISLMAV	0.007	unsp	.
Aplysia californica LKR	109 T	RRMHTVTNI	0.6	PKA	YES
Aplysia californica LKR	109 T	RRMHTVTNI	0.47	CaM-II	.
Aplysia californica LKR	109 T	RRMHTVTNI	0.467	RSK	.
Aplysia californica LKR	109 T	RRMHTVTNI	0.444	PKG	.
Aplysia californica LKR	109 T	RRMHTVTNI	0.443	GSK3	.
Aplysia californica LKR	109 T	RRMHTVTNI	0.422	PKC	.
Aplysia californica LKR	109 T	RRMHTVTNI	0.363	CKI	.
Aplysia californica LKR	109 T	RRMHTVTNI	0.341	DNAPK	.
Aplysia californica LKR	109 T	RRMHTVTNI	0.325	cdc2	.
Aplysia californica LKR	109 T	RRMHTVTNI	0.309	p38MAPK	.
Aplysia californica LKR	109 T	RRMHTVTNI	0.259	ATM	.
Aplysia californica LKR	109 T	RRMHTVTNI	0.249	CKII	.
Aplysia californica LKR	109 T	RRMHTVTNI	0.189	PKB	.
Aplysia californica LKR	109 T	RRMHTVTNI	0.168	cdk5	.
Aplysia californica LKR	109 T	RRMHTVTNI	0.095	unsp	.
Aplysia californica LKR	111 T	MHTVTNIFI	0.451	CaM-II	.
Aplysia californica LKR	111 T	MHTVTNIFI	0.441	GSK3	.
Aplysia californica LKR	111 T	MHTVTNIFI	0.425	cdc2	.
Aplysia californica LKR	111 T	MHTVTNIFI	0.373	PKG	.
Aplysia californica LKR	111 T	MHTVTNIFI	0.362	CKI	.
Aplysia californica LKR	111 T	MHTVTNIFI	0.338	DNAPK	.
Aplysia californica LKR	111 T	MHTVTNIFI	0.333	CKII	.
Aplysia californica LKR	111 T	MHTVTNIFI	0.314	RSK	.
Aplysia californica LKR	111 T	MHTVTNIFI	0.278	p38MAPK	.
Aplysia californica LKR	111 T	MHTVTNIFI	0.25	ATM	.
Aplysia californica LKR	111 T	MHTVTNIFI	0.244	cdk5	.
Aplysia californica LKR	111 T	MHTVTNIFI	0.222	PKC	.
Aplysia californica LKR	111 T	MHTVTNIFI	0.192	PKB	.
Aplysia californica LKR	111 T	MHTVTNIFI	0.13	PKA	.
Aplysia californica LKR	111 T	MHTVTNIFI	0.004	unsp	.
Aplysia californica LKR	129 S	IGIFSIPFQ	0.457	GSK3	.
Aplysia californica LKR	129 S	IGIFSIPFQ	0.451	CaM-II	.
Aplysia californica LKR	129 S	IGIFSIPFQ	0.391	DNAPK	.
Aplysia californica LKR	129 S	IGIFSIPFQ	0.376	CKI	.
Aplysia californica LKR	129 S	IGIFSIPFQ	0.374	cdc2	.
Aplysia californica LKR	129 S	IGIFSIPFQ	0.35	CKII	.
Aplysia californica LKR	129 S	IGIFSIPFQ	0.315	p38MAPK	.
Aplysia californica LKR	129 S	IGIFSIPFQ	0.29	ATM	.
Aplysia californica LKR	129 S	IGIFSIPFQ	0.288	PKG	.
Aplysia californica LKR	129 S	IGIFSIPFQ	0.255	RSK	.
Aplysia californica LKR	129 S	IGIFSIPFQ	0.232	PKC	.
Aplysia californica LKR	129 S	IGIFSIPFQ	0.19	cdk5	.
Aplysia californica LKR	129 S	IGIFSIPFQ	0.185	PKA	.
Aplysia californica LKR	129 S	IGIFSIPFQ	0.091	PKB	.
Aplysia californica LKR	129 S	IGIFSIPFQ	0.048	unsp	.
Aplysia californica LKR	150 S	NFLCSLAPF	0.597	PKC	YES
Aplysia californica LKR	150 S	NFLCSLAPF	0.445	GSK3	.
Aplysia californica LKR	150 S	NFLCSLAPF	0.426	CaM-II	.
Aplysia californica LKR	150 S	NFLCSLAPF	0.426	cdc2	.
Aplysia californica LKR	150 S	NFLCSLAPF	0.404	PKA	.
Aplysia californica LKR	150 S	NFLCSLAPF	0.382	DNAPK	.
Aplysia californica LKR	150 S	NFLCSLAPF	0.358	CKI	.
Aplysia californica LKR	150 S	NFLCSLAPF	0.342	PKG	.
Aplysia californica LKR	150 S	NFLCSLAPF	0.298	p38MAPK	.
Aplysia californica LKR	150 S	NFLCSLAPF	0.267	CKII	.
Aplysia californica LKR	150 S	NFLCSLAPF	0.264	ATM	.
Aplysia californica LKR	150 S	NFLCSLAPF	0.263	RSK	.
Aplysia californica LKR	150 S	NFLCSLAPF	0.151	cdk5	.
Aplysia californica LKR	150 S	NFLCSLAPF	0.082	PKB	.
Aplysia californica LKR	150 S	NFLCSLAPF	0.004	unsp	.
Aplysia californica LKR	159 S	VQLISVNVS	0.515	PKC	YES
Aplysia californica LKR	159 S	VQLISVNVS	0.456	p38MAPK	.
Aplysia californica LKR	159 S	VQLISVNVS	0.451	cdc2	.
Aplysia californica LKR	159 S	VQLISVNVS	0.45	CaM-II	.
Aplysia californica LKR	159 S	VQLISVNVS	0.442	GSK3	.
Aplysia californica LKR	159 S	VQLISVNVS	0.364	CKI	.
Aplysia californica LKR	159 S	VQLISVNVS	0.34	DNAPK	.
Aplysia californica LKR	159 S	VQLISVNVS	0.338	ATM	.
Aplysia californica LKR	159 S	VQLISVNVS	0.322	CKII	.
Aplysia californica LKR	159 S	VQLISVNVS	0.317	RSK	.
Aplysia californica LKR	159 S	VQLISVNVS	0.257	PKG	.
Aplysia californica LKR	159 S	VQLISVNVS	0.204	PKA	.
Aplysia californica LKR	159 S	VQLISVNVS	0.161	cdk5	.
Aplysia californica LKR	159 S	VQLISVNVS	0.093	PKB	.
Aplysia californica LKR	159 S	VQLISVNVS	0.011	unsp	.
Aplysia californica LKR	163 S	SVNVSIFTL	0.638	PKA	YES
Aplysia californica LKR	163 S	SVNVSIFTL	0.456	CaM-II	.
Aplysia californica LKR	163 S	SVNVSIFTL	0.427	GSK3	.
Aplysia californica LKR	163 S	SVNVSIFTL	0.382	CKI	.
Aplysia californica LKR	163 S	SVNVSIFTL	0.344	DNAPK	.
Aplysia californica LKR	163 S	SVNVSIFTL	0.34	CKII	.
Aplysia californica LKR	163 S	SVNVSIFTL	0.328	cdc2	.
Aplysia californica LKR	163 S	SVNVSIFTL	0.3	p38MAPK	.
Aplysia californica LKR	163 S	SVNVSIFTL	0.278	ATM	.
Aplysia californica LKR	163 S	SVNVSIFTL	0.265	RSK	.
Aplysia californica LKR	163 S	SVNVSIFTL	0.213	PKG	.
Aplysia californica LKR	163 S	SVNVSIFTL	0.198	cdk5	.
Aplysia californica LKR	163 S	SVNVSIFTL	0.106	unsp	.
Aplysia californica LKR	163 S	SVNVSIFTL	0.096	PKC	.
Aplysia californica LKR	163 S	SVNVSIFTL	0.075	PKB	.
Aplysia californica LKR	166 T	VSIFTLTVI	0.453	cdc2	.
Aplysia californica LKR	166 T	VSIFTLTVI	0.437	GSK3	.
Aplysia californica LKR	166 T	VSIFTLTVI	0.436	CaM-II	.
Aplysia californica LKR	166 T	VSIFTLTVI	0.421	DNAPK	.
Aplysia californica LKR	166 T	VSIFTLTVI	0.414	CKI	.
Aplysia californica LKR	166 T	VSIFTLTVI	0.379	p38MAPK	.
Aplysia californica LKR	166 T	VSIFTLTVI	0.37	PKC	.
Aplysia californica LKR	166 T	VSIFTLTVI	0.299	CKII	.
Aplysia californica LKR	166 T	VSIFTLTVI	0.29	PKG	.
Aplysia californica LKR	166 T	VSIFTLTVI	0.247	ATM	.
Aplysia californica LKR	166 T	VSIFTLTVI	0.229	RSK	.
Aplysia californica LKR	166 T	VSIFTLTVI	0.165	PKA	.
Aplysia californica LKR	166 T	VSIFTLTVI	0.161	cdk5	.
Aplysia californica LKR	166 T	VSIFTLTVI	0.073	PKB	.
Aplysia californica LKR	166 T	VSIFTLTVI	0.041	unsp	.
Aplysia californica LKR	168 T	IFTLTVIAV	0.821	PKC	YES
Aplysia californica LKR	168 T	IFTLTVIAV	0.461	CaM-II	.
Aplysia californica LKR	168 T	IFTLTVIAV	0.435	GSK3	.
Aplysia californica LKR	168 T	IFTLTVIAV	0.385	cdc2	.
Aplysia californica LKR	168 T	IFTLTVIAV	0.371	p38MAPK	.
Aplysia californica LKR	168 T	IFTLTVIAV	0.361	CKI	.
Aplysia californica LKR	168 T	IFTLTVIAV	0.341	DNAPK	.
Aplysia californica LKR	168 T	IFTLTVIAV	0.338	CKII	.
Aplysia californica LKR	168 T	IFTLTVIAV	0.258	PKG	.
Aplysia californica LKR	168 T	IFTLTVIAV	0.242	ATM	.
Aplysia californica LKR	168 T	IFTLTVIAV	0.208	RSK	.
Aplysia californica LKR	168 T	IFTLTVIAV	0.185	cdk5	.
Aplysia californica LKR	168 T	IFTLTVIAV	0.169	unsp	.
Aplysia californica LKR	168 T	IFTLTVIAV	0.153	PKA	.
Aplysia californica LKR	168 T	IFTLTVIAV	0.081	PKB	.
Aplysia californica LKR	175 Y	AVDRYIAVI	0.552	INSR	YES
Aplysia californica LKR	175 Y	AVDRYIAVI	0.518	EGFR	YES
Aplysia californica LKR	175 Y	AVDRYIAVI	0.415	unsp	.
Aplysia californica LKR	175 Y	AVDRYIAVI	0.386	SRC	.
Aplysia californica LKR	187 S	KAGCSKRSA	0.77	PKC	YES
Aplysia californica LKR	187 S	KAGCSKRSA	0.613	unsp	YES
Aplysia californica LKR	187 S	KAGCSKRSA	0.479	cdc2	.
Aplysia californica LKR	187 S	KAGCSKRSA	0.441	CaM-II	.
Aplysia californica LKR	187 S	KAGCSKRSA	0.434	GSK3	.
Aplysia californica LKR	187 S	KAGCSKRSA	0.407	p38MAPK	.
Aplysia californica LKR	187 S	KAGCSKRSA	0.369	CKI	.
Aplysia californica LKR	187 S	KAGCSKRSA	0.342	DNAPK	.
Aplysia californica LKR	187 S	KAGCSKRSA	0.303	RSK	.
Aplysia californica LKR	187 S	KAGCSKRSA	0.292	PKG	.
Aplysia californica LKR	187 S	KAGCSKRSA	0.278	CKII	.
Aplysia californica LKR	187 S	KAGCSKRSA	0.273	ATM	.
Aplysia californica LKR	187 S	KAGCSKRSA	0.238	PKA	.
Aplysia californica LKR	187 S	KAGCSKRSA	0.157	cdk5	.
Aplysia californica LKR	187 S	KAGCSKRSA	0.08	PKB	.
Aplysia californica LKR	190 S	CSKRSAAII	0.578	PKG	YES
Aplysia californica LKR	190 S	CSKRSAAII	0.463	PKA	.
Aplysia californica LKR	190 S	CSKRSAAII	0.435	GSK3	.
Aplysia californica LKR	190 S	CSKRSAAII	0.431	CaM-II	.
Aplysia californica LKR	190 S	CSKRSAAII	0.385	cdc2	.
Aplysia californica LKR	190 S	CSKRSAAII	0.378	CKI	.
Aplysia californica LKR	190 S	CSKRSAAII	0.356	p38MAPK	.
Aplysia californica LKR	190 S	CSKRSAAII	0.351	DNAPK	.
Aplysia californica LKR	190 S	CSKRSAAII	0.316	ATM	.
Aplysia californica LKR	190 S	CSKRSAAII	0.287	CKII	.
Aplysia californica LKR	190 S	CSKRSAAII	0.287	RSK	.
Aplysia californica LKR	190 S	CSKRSAAII	0.171	cdk5	.
Aplysia californica LKR	190 S	CSKRSAAII	0.101	PKC	.
Aplysia californica LKR	190 S	CSKRSAAII	0.083	PKB	.
Aplysia californica LKR	190 S	CSKRSAAII	0.016	unsp	.
Aplysia californica LKR	196 S	AIIISVIWT	0.473	cdc2	.
Aplysia californica LKR	196 S	AIIISVIWT	0.455	GSK3	.
Aplysia californica LKR	196 S	AIIISVIWT	0.434	CaM-II	.
Aplysia californica LKR	196 S	AIIISVIWT	0.432	PKA	.
Aplysia californica LKR	196 S	AIIISVIWT	0.393	PKC	.
Aplysia californica LKR	196 S	AIIISVIWT	0.359	CKI	.
Aplysia californica LKR	196 S	AIIISVIWT	0.343	DNAPK	.
Aplysia californica LKR	196 S	AIIISVIWT	0.325	PKG	.
Aplysia californica LKR	196 S	AIIISVIWT	0.308	ATM	.
Aplysia californica LKR	196 S	AIIISVIWT	0.302	RSK	.
Aplysia californica LKR	196 S	AIIISVIWT	0.297	CKII	.
Aplysia californica LKR	196 S	AIIISVIWT	0.284	p38MAPK	.
Aplysia californica LKR	196 S	AIIISVIWT	0.166	cdk5	.
Aplysia californica LKR	196 S	AIIISVIWT	0.085	PKB	.
Aplysia californica LKR	196 S	AIIISVIWT	0.058	unsp	.
Aplysia californica LKR	200 T	SVIWTVAVG	0.578	PKC	YES
Aplysia californica LKR	200 T	SVIWTVAVG	0.449	GSK3	.
Aplysia californica LKR	200 T	SVIWTVAVG	0.434	CaM-II	.
Aplysia californica LKR	200 T	SVIWTVAVG	0.358	DNAPK	.
Aplysia californica LKR	200 T	SVIWTVAVG	0.354	CKI	.
Aplysia californica LKR	200 T	SVIWTVAVG	0.352	cdc2	.
Aplysia californica LKR	200 T	SVIWTVAVG	0.32	p38MAPK	.
Aplysia californica LKR	200 T	SVIWTVAVG	0.31	CKII	.
Aplysia californica LKR	200 T	SVIWTVAVG	0.282	ATM	.
Aplysia californica LKR	200 T	SVIWTVAVG	0.279	PKG	.
Aplysia californica LKR	200 T	SVIWTVAVG	0.219	RSK	.
Aplysia californica LKR	200 T	SVIWTVAVG	0.199	cdk5	.
Aplysia californica LKR	200 T	SVIWTVAVG	0.175	PKA	.
Aplysia californica LKR	200 T	SVIWTVAVG	0.083	PKB	.
Aplysia californica LKR	200 T	SVIWTVAVG	0.051	unsp	.
Aplysia californica LKR	205 S	VAVGSGVPI	0.443	GSK3	.
Aplysia californica LKR	205 S	VAVGSGVPI	0.421	CaM-II	.
Aplysia californica LKR	205 S	VAVGSGVPI	0.39	PKC	.
Aplysia californica LKR	205 S	VAVGSGVPI	0.383	cdc2	.
Aplysia californica LKR	205 S	VAVGSGVPI	0.377	p38MAPK	.
Aplysia californica LKR	205 S	VAVGSGVPI	0.368	CKI	.
Aplysia californica LKR	205 S	VAVGSGVPI	0.357	CKII	.
Aplysia californica LKR	205 S	VAVGSGVPI	0.353	DNAPK	.
Aplysia californica LKR	205 S	VAVGSGVPI	0.31	PKG	.
Aplysia californica LKR	205 S	VAVGSGVPI	0.28	ATM	.
Aplysia californica LKR	205 S	VAVGSGVPI	0.253	RSK	.
Aplysia californica LKR	205 S	VAVGSGVPI	0.239	PKA	.
Aplysia californica LKR	205 S	VAVGSGVPI	0.188	cdk5	.
Aplysia californica LKR	205 S	VAVGSGVPI	0.157	unsp	.
Aplysia californica LKR	205 S	VAVGSGVPI	0.076	PKB	.
Aplysia californica LKR	210 S	GVPISLVYW	0.623	PKA	YES
Aplysia californica LKR	210 S	GVPISLVYW	0.462	GSK3	.
Aplysia californica LKR	210 S	GVPISLVYW	0.433	CaM-II	.
Aplysia californica LKR	210 S	GVPISLVYW	0.388	cdc2	.
Aplysia californica LKR	210 S	GVPISLVYW	0.376	CKI	.
Aplysia californica LKR	210 S	GVPISLVYW	0.355	DNAPK	.
Aplysia californica LKR	210 S	GVPISLVYW	0.32	p38MAPK	.
Aplysia californica LKR	210 S	GVPISLVYW	0.301	ATM	.
Aplysia californica LKR	210 S	GVPISLVYW	0.299	CKII	.
Aplysia californica LKR	210 S	GVPISLVYW	0.275	RSK	.
Aplysia californica LKR	210 S	GVPISLVYW	0.257	PKG	.
Aplysia californica LKR	210 S	GVPISLVYW	0.202	cdk5	.
Aplysia californica LKR	210 S	GVPISLVYW	0.096	PKC	.
Aplysia californica LKR	210 S	GVPISLVYW	0.086	PKB	.
Aplysia californica LKR	210 S	GVPISLVYW	0.024	unsp	.
Aplysia californica LKR	213 Y	ISLVYWVEN	0.457	SRC	.
Aplysia californica LKR	213 Y	ISLVYWVEN	0.423	INSR	.
Aplysia californica LKR	213 Y	ISLVYWVEN	0.331	EGFR	.
Aplysia californica LKR	213 Y	ISLVYWVEN	0.027	unsp	.
Aplysia californica LKR	221 T	NNNETNFKD	0.446	GSK3	.
Aplysia californica LKR	221 T	NNNETNFKD	0.434	CKII	.
Aplysia californica LKR	221 T	NNNETNFKD	0.43	CaM-II	.
Aplysia californica LKR	221 T	NNNETNFKD	0.377	CKI	.
Aplysia californica LKR	221 T	NNNETNFKD	0.353	cdc2	.
Aplysia californica LKR	221 T	NNNETNFKD	0.349	p38MAPK	.
Aplysia californica LKR	221 T	NNNETNFKD	0.344	DNAPK	.
Aplysia californica LKR	221 T	NNNETNFKD	0.258	RSK	.
Aplysia californica LKR	221 T	NNNETNFKD	0.25	ATM	.
Aplysia californica LKR	221 T	NNNETNFKD	0.242	PKG	.
Aplysia californica LKR	221 T	NNNETNFKD	0.237	PKC	.
Aplysia californica LKR	221 T	NNNETNFKD	0.183	cdk5	.
Aplysia californica LKR	221 T	NNNETNFKD	0.092	PKA	.
Aplysia californica LKR	221 T	NNNETNFKD	0.084	PKB	.
Aplysia californica LKR	221 T	NNNETNFKD	0.03	unsp	.
Aplysia californica LKR	242 Y	FNLVYNTIM	0.433	EGFR	.
Aplysia californica LKR	242 Y	FNLVYNTIM	0.428	INSR	.
Aplysia californica LKR	242 Y	FNLVYNTIM	0.414	SRC	.
Aplysia californica LKR	242 Y	FNLVYNTIM	0.156	unsp	.
Aplysia californica LKR	244 T	LVYNTIMVS	0.461	cdc2	.
Aplysia californica LKR	244 T	LVYNTIMVS	0.439	CaM-II	.
Aplysia californica LKR	244 T	LVYNTIMVS	0.437	GSK3	.
Aplysia californica LKR	244 T	LVYNTIMVS	0.378	p38MAPK	.
Aplysia californica LKR	244 T	LVYNTIMVS	0.363	CKI	.
Aplysia californica LKR	244 T	LVYNTIMVS	0.344	DNAPK	.
Aplysia californica LKR	244 T	LVYNTIMVS	0.328	CKII	.
Aplysia californica LKR	244 T	LVYNTIMVS	0.312	PKG	.
Aplysia californica LKR	244 T	LVYNTIMVS	0.262	ATM	.
Aplysia californica LKR	244 T	LVYNTIMVS	0.192	PKC	.
Aplysia californica LKR	244 T	LVYNTIMVS	0.185	PKA	.
Aplysia californica LKR	244 T	LVYNTIMVS	0.174	cdk5	.
Aplysia californica LKR	244 T	LVYNTIMVS	0.167	RSK	.
Aplysia californica LKR	244 T	LVYNTIMVS	0.155	unsp	.
Aplysia californica LKR	244 T	LVYNTIMVS	0.09	PKB	.
Aplysia californica LKR	248 S	TIMVSLQYL	0.613	PKA	YES
Aplysia californica LKR	248 S	TIMVSLQYL	0.468	CaM-II	.
Aplysia californica LKR	248 S	TIMVSLQYL	0.447	GSK3	.
Aplysia californica LKR	248 S	TIMVSLQYL	0.397	cdc2	.
Aplysia californica LKR	248 S	TIMVSLQYL	0.372	DNAPK	.
Aplysia californica LKR	248 S	TIMVSLQYL	0.354	CKI	.
Aplysia californica LKR	248 S	TIMVSLQYL	0.296	CKII	.
Aplysia californica LKR	248 S	TIMVSLQYL	0.283	ATM	.
Aplysia californica LKR	248 S	TIMVSLQYL	0.25	PKG	.
Aplysia californica LKR	248 S	TIMVSLQYL	0.247	RSK	.
Aplysia californica LKR	248 S	TIMVSLQYL	0.24	p38MAPK	.
Aplysia californica LKR	248 S	TIMVSLQYL	0.231	cdk5	.
Aplysia californica LKR	248 S	TIMVSLQYL	0.157	PKC	.
Aplysia californica LKR	248 S	TIMVSLQYL	0.076	PKB	.
Aplysia californica LKR	248 S	TIMVSLQYL	0.003	unsp	.
Aplysia californica LKR	251 Y	VSLQYLLPL	0.404	INSR	.
Aplysia californica LKR	251 Y	VSLQYLLPL	0.331	EGFR	.
Aplysia californica LKR	251 Y	VSLQYLLPL	0.302	SRC	.
Aplysia californica LKR	251 Y	VSLQYLLPL	0.037	unsp	.
Aplysia californica LKR	256 T	LLPLTVITF	0.467	cdc2	.
Aplysia californica LKR	256 T	LLPLTVITF	0.45	GSK3	.
Aplysia californica LKR	256 T	LLPLTVITF	0.443	CaM-II	.
Aplysia californica LKR	256 T	LLPLTVITF	0.363	CKI	.
Aplysia californica LKR	256 T	LLPLTVITF	0.363	p38MAPK	.
Aplysia californica LKR	256 T	LLPLTVITF	0.339	DNAPK	.
Aplysia californica LKR	256 T	LLPLTVITF	0.328	CKII	.
Aplysia californica LKR	256 T	LLPLTVITF	0.326	ATM	.
Aplysia californica LKR	256 T	LLPLTVITF	0.279	PKG	.
Aplysia californica LKR	256 T	LLPLTVITF	0.27	PKC	.
Aplysia californica LKR	256 T	LLPLTVITF	0.206	RSK	.
Aplysia californica LKR	256 T	LLPLTVITF	0.177	cdk5	.
Aplysia californica LKR	256 T	LLPLTVITF	0.166	PKA	.
Aplysia californica LKR	256 T	LLPLTVITF	0.074	PKB	.
Aplysia californica LKR	256 T	LLPLTVITF	0.014	unsp	.
Aplysia californica LKR	259 T	LTVITFCYC	0.551	PKG	YES
Aplysia californica LKR	259 T	LTVITFCYC	0.446	GSK3	.
Aplysia californica LKR	259 T	LTVITFCYC	0.433	CaM-II	.
Aplysia californica LKR	259 T	LTVITFCYC	0.382	cdc2	.
Aplysia californica LKR	259 T	LTVITFCYC	0.373	CKI	.
Aplysia californica LKR	259 T	LTVITFCYC	0.338	DNAPK	.
Aplysia californica LKR	259 T	LTVITFCYC	0.304	p38MAPK	.
Aplysia californica LKR	259 T	LTVITFCYC	0.294	CKII	.
Aplysia californica LKR	259 T	LTVITFCYC	0.256	ATM	.
Aplysia californica LKR	259 T	LTVITFCYC	0.222	cdk5	.
Aplysia californica LKR	259 T	LTVITFCYC	0.218	RSK	.
Aplysia californica LKR	259 T	LTVITFCYC	0.172	PKA	.
Aplysia californica LKR	259 T	LTVITFCYC	0.09	PKC	.
Aplysia californica LKR	259 T	LTVITFCYC	0.087	PKB	.
Aplysia californica LKR	259 T	LTVITFCYC	0.014	unsp	.
Aplysia californica LKR	262 Y	ITFCYCRIA	0.393	INSR	.
Aplysia californica LKR	262 Y	ITFCYCRIA	0.346	EGFR	.
Aplysia californica LKR	262 Y	ITFCYCRIA	0.323	SRC	.
Aplysia californica LKR	262 Y	ITFCYCRIA	0.076	unsp	.
Aplysia californica LKR	272 S	RIWGSRRPG	0.63	PKC	YES
Aplysia californica LKR	272 S	RIWGSRRPG	0.504	cdc2	YES
Aplysia californica LKR	272 S	RIWGSRRPG	0.463	GSK3	.
Aplysia californica LKR	272 S	RIWGSRRPG	0.428	CaM-II	.
Aplysia californica LKR	272 S	RIWGSRRPG	0.418	DNAPK	.
Aplysia californica LKR	272 S	RIWGSRRPG	0.398	PKA	.
Aplysia californica LKR	272 S	RIWGSRRPG	0.363	CKI	.
Aplysia californica LKR	272 S	RIWGSRRPG	0.331	PKG	.
Aplysia californica LKR	272 S	RIWGSRRPG	0.32	p38MAPK	.
Aplysia californica LKR	272 S	RIWGSRRPG	0.28	ATM	.
Aplysia californica LKR	272 S	RIWGSRRPG	0.27	RSK	.
Aplysia californica LKR	272 S	RIWGSRRPG	0.269	CKII	.
Aplysia californica LKR	272 S	RIWGSRRPG	0.152	cdk5	.
Aplysia californica LKR	272 S	RIWGSRRPG	0.08	PKB	.
Aplysia californica LKR	272 S	RIWGSRRPG	0.014	unsp	.
Aplysia californica LKR	280 T	GAHVTSEDV	0.786	unsp	YES
Aplysia californica LKR	280 T	GAHVTSEDV	0.432	GSK3	.
Aplysia californica LKR	280 T	GAHVTSEDV	0.422	CaM-II	.
Aplysia californica LKR	280 T	GAHVTSEDV	0.415	cdc2	.
Aplysia californica LKR	280 T	GAHVTSEDV	0.406	CKI	.
Aplysia californica LKR	280 T	GAHVTSEDV	0.374	PKG	.
Aplysia californica LKR	280 T	GAHVTSEDV	0.372	CKII	.
Aplysia californica LKR	280 T	GAHVTSEDV	0.338	DNAPK	.
Aplysia californica LKR	280 T	GAHVTSEDV	0.304	p38MAPK	.
Aplysia californica LKR	280 T	GAHVTSEDV	0.268	ATM	.
Aplysia californica LKR	280 T	GAHVTSEDV	0.245	cdk5	.
Aplysia californica LKR	280 T	GAHVTSEDV	0.218	RSK	.
Aplysia californica LKR	280 T	GAHVTSEDV	0.099	PKA	.
Aplysia californica LKR	280 T	GAHVTSEDV	0.081	PKC	.
Aplysia californica LKR	280 T	GAHVTSEDV	0.078	PKB	.
Aplysia californica LKR	281 S	AHVTSEDVR	0.547	CKII	YES
Aplysia californica LKR	281 S	AHVTSEDVR	0.507	cdc2	YES
Aplysia californica LKR	281 S	AHVTSEDVR	0.451	GSK3	.
Aplysia californica LKR	281 S	AHVTSEDVR	0.419	CaM-II	.
Aplysia californica LKR	281 S	AHVTSEDVR	0.375	PKG	.
Aplysia californica LKR	281 S	AHVTSEDVR	0.375	CKI	.
Aplysia californica LKR	281 S	AHVTSEDVR	0.348	DNAPK	.
Aplysia californica LKR	281 S	AHVTSEDVR	0.325	p38MAPK	.
Aplysia californica LKR	281 S	AHVTSEDVR	0.308	RSK	.
Aplysia californica LKR	281 S	AHVTSEDVR	0.279	ATM	.
Aplysia californica LKR	281 S	AHVTSEDVR	0.261	cdk5	.
Aplysia californica LKR	281 S	AHVTSEDVR	0.144	PKA	.
Aplysia californica LKR	281 S	AHVTSEDVR	0.087	PKB	.
Aplysia californica LKR	281 S	AHVTSEDVR	0.079	PKC	.
Aplysia californica LKR	281 S	AHVTSEDVR	0.031	unsp	.
Aplysia californica LKR	312 T	LPLQTYNMV	0.465	PKC	.
Aplysia californica LKR	312 T	LPLQTYNMV	0.454	CaM-II	.
Aplysia californica LKR	312 T	LPLQTYNMV	0.42	GSK3	.
Aplysia californica LKR	312 T	LPLQTYNMV	0.361	cdc2	.
Aplysia californica LKR	312 T	LPLQTYNMV	0.355	CKI	.
Aplysia californica LKR	312 T	LPLQTYNMV	0.351	DNAPK	.
Aplysia californica LKR	312 T	LPLQTYNMV	0.347	p38MAPK	.
Aplysia californica LKR	312 T	LPLQTYNMV	0.299	CKII	.
Aplysia californica LKR	312 T	LPLQTYNMV	0.287	PKG	.
Aplysia californica LKR	312 T	LPLQTYNMV	0.245	ATM	.
Aplysia californica LKR	312 T	LPLQTYNMV	0.215	RSK	.
Aplysia californica LKR	312 T	LPLQTYNMV	0.178	cdk5	.
Aplysia californica LKR	312 T	LPLQTYNMV	0.157	PKA	.
Aplysia californica LKR	312 T	LPLQTYNMV	0.121	unsp	.
Aplysia californica LKR	312 T	LPLQTYNMV	0.099	PKB	.
Aplysia californica LKR	313 Y	PLQTYNMVQ	0.559	EGFR	YES
Aplysia californica LKR	313 Y	PLQTYNMVQ	0.396	SRC	.
Aplysia californica LKR	313 Y	PLQTYNMVQ	0.391	INSR	.
Aplysia californica LKR	313 Y	PLQTYNMVQ	0.061	unsp	.
Aplysia californica LKR	325 Y	VEINYYTYI	0.478	INSR	.
Aplysia californica LKR	325 Y	VEINYYTYI	0.408	SRC	.
Aplysia californica LKR	325 Y	VEINYYTYI	0.37	EGFR	.
Aplysia californica LKR	325 Y	VEINYYTYI	0.043	unsp	.
Aplysia californica LKR	326 Y	EINYYTYIN	0.533	INSR	YES
Aplysia californica LKR	326 Y	EINYYTYIN	0.492	SRC	.
Aplysia californica LKR	326 Y	EINYYTYIN	0.426	unsp	.
Aplysia californica LKR	326 Y	EINYYTYIN	0.406	EGFR	.
Aplysia californica LKR	327 T	INYYTYINI	0.463	GSK3	.
Aplysia californica LKR	327 T	INYYTYINI	0.446	CaM-II	.
Aplysia californica LKR	327 T	INYYTYINI	0.401	cdc2	.
Aplysia californica LKR	327 T	INYYTYINI	0.399	CKI	.
Aplysia californica LKR	327 T	INYYTYINI	0.389	CKII	.
Aplysia californica LKR	327 T	INYYTYINI	0.359	p38MAPK	.
Aplysia californica LKR	327 T	INYYTYINI	0.342	DNAPK	.
Aplysia californica LKR	327 T	INYYTYINI	0.332	PKG	.
Aplysia californica LKR	327 T	INYYTYINI	0.286	ATM	.
Aplysia californica LKR	327 T	INYYTYINI	0.259	PKC	.
Aplysia californica LKR	327 T	INYYTYINI	0.241	RSK	.
Aplysia californica LKR	327 T	INYYTYINI	0.187	cdk5	.
Aplysia californica LKR	327 T	INYYTYINI	0.134	PKA	.
Aplysia californica LKR	327 T	INYYTYINI	0.084	PKB	.
Aplysia californica LKR	327 T	INYYTYINI	0.005	unsp	.
Aplysia californica LKR	328 Y	NYYTYINII	0.437	INSR	.
Aplysia californica LKR	328 Y	NYYTYINII	0.414	SRC	.
Aplysia californica LKR	328 Y	NYYTYINII	0.404	EGFR	.
Aplysia californica LKR	328 Y	NYYTYINII	0.155	unsp	.
Aplysia californica LKR	336 S	IWFASNWLA	0.462	CaM-II	.
Aplysia californica LKR	336 S	IWFASNWLA	0.447	GSK3	.
Aplysia californica LKR	336 S	IWFASNWLA	0.435	cdc2	.
Aplysia californica LKR	336 S	IWFASNWLA	0.355	CKI	.
Aplysia californica LKR	336 S	IWFASNWLA	0.351	DNAPK	.
Aplysia californica LKR	336 S	IWFASNWLA	0.34	p38MAPK	.
Aplysia californica LKR	336 S	IWFASNWLA	0.339	CKII	.
Aplysia californica LKR	336 S	IWFASNWLA	0.333	RSK	.
Aplysia californica LKR	336 S	IWFASNWLA	0.289	ATM	.
Aplysia californica LKR	336 S	IWFASNWLA	0.286	PKA	.
Aplysia californica LKR	336 S	IWFASNWLA	0.241	PKG	.
Aplysia californica LKR	336 S	IWFASNWLA	0.165	PKC	.
Aplysia californica LKR	336 S	IWFASNWLA	0.164	cdk5	.
Aplysia californica LKR	336 S	IWFASNWLA	0.091	PKB	.
Aplysia californica LKR	336 S	IWFASNWLA	0.002	unsp	.
Aplysia californica LKR	342 S	WLAMSNSCY	0.496	cdc2	.
Aplysia californica LKR	342 S	WLAMSNSCY	0.479	CaM-II	.
Aplysia californica LKR	342 S	WLAMSNSCY	0.456	GSK3	.
Aplysia californica LKR	342 S	WLAMSNSCY	0.377	CKII	.
Aplysia californica LKR	342 S	WLAMSNSCY	0.377	DNAPK	.
Aplysia californica LKR	342 S	WLAMSNSCY	0.375	CKI	.
Aplysia californica LKR	342 S	WLAMSNSCY	0.374	PKG	.
Aplysia californica LKR	342 S	WLAMSNSCY	0.323	RSK	.
Aplysia californica LKR	342 S	WLAMSNSCY	0.284	p38MAPK	.
Aplysia californica LKR	342 S	WLAMSNSCY	0.268	ATM	.
Aplysia californica LKR	342 S	WLAMSNSCY	0.183	PKC	.
Aplysia californica LKR	342 S	WLAMSNSCY	0.179	cdk5	.
Aplysia californica LKR	342 S	WLAMSNSCY	0.174	PKA	.
Aplysia californica LKR	342 S	WLAMSNSCY	0.091	PKB	.
Aplysia californica LKR	342 S	WLAMSNSCY	0.005	unsp	.
Aplysia californica LKR	344 S	AMSNSCYNP	0.502	cdc2	YES
Aplysia californica LKR	344 S	AMSNSCYNP	0.459	GSK3	.
Aplysia californica LKR	344 S	AMSNSCYNP	0.45	CaM-II	.
Aplysia californica LKR	344 S	AMSNSCYNP	0.439	DNAPK	.
Aplysia californica LKR	344 S	AMSNSCYNP	0.41	PKA	.
Aplysia californica LKR	344 S	AMSNSCYNP	0.391	CKI	.
Aplysia californica LKR	344 S	AMSNSCYNP	0.379	ATM	.
Aplysia californica LKR	344 S	AMSNSCYNP	0.335	CKII	.
Aplysia californica LKR	344 S	AMSNSCYNP	0.306	PKG	.
Aplysia californica LKR	344 S	AMSNSCYNP	0.277	p38MAPK	.
Aplysia californica LKR	344 S	AMSNSCYNP	0.253	RSK	.
Aplysia californica LKR	344 S	AMSNSCYNP	0.173	cdk5	.
Aplysia californica LKR	344 S	AMSNSCYNP	0.079	PKB	.
Aplysia californica LKR	344 S	AMSNSCYNP	0.073	PKC	.
Aplysia californica LKR	344 S	AMSNSCYNP	0.032	unsp	.
Aplysia californica LKR	346 Y	SNSCYNPFI	0.458	INSR	.
Aplysia californica LKR	346 Y	SNSCYNPFI	0.367	SRC	.
Aplysia californica LKR	346 Y	SNSCYNPFI	0.356	EGFR	.
Aplysia californica LKR	346 Y	SNSCYNPFI	0.103	unsp	.
Aplysia californica LKR	351 Y	NPFIYGLLN	0.461	INSR	.
Aplysia californica LKR	351 Y	NPFIYGLLN	0.392	EGFR	.
Aplysia californica LKR	351 Y	NPFIYGLLN	0.381	SRC	.
Aplysia californica LKR	351 Y	NPFIYGLLN	0.083	unsp	.
Aplysia californica LKR	368 S	LLFASCPCG	0.453	cdc2	.
Aplysia californica LKR	368 S	LLFASCPCG	0.45	GSK3	.
Aplysia californica LKR	368 S	LLFASCPCG	0.438	CaM-II	.
Aplysia californica LKR	368 S	LLFASCPCG	0.368	CKI	.
Aplysia californica LKR	368 S	LLFASCPCG	0.36	DNAPK	.
Aplysia californica LKR	368 S	LLFASCPCG	0.319	CKII	.
Aplysia californica LKR	368 S	LLFASCPCG	0.314	ATM	.
Aplysia californica LKR	368 S	LLFASCPCG	0.308	p38MAPK	.
Aplysia californica LKR	368 S	LLFASCPCG	0.281	RSK	.
Aplysia californica LKR	368 S	LLFASCPCG	0.274	PKB	.
Aplysia californica LKR	368 S	LLFASCPCG	0.271	PKG	.
Aplysia californica LKR	368 S	LLFASCPCG	0.205	cdk5	.
Aplysia californica LKR	368 S	LLFASCPCG	0.195	PKA	.
Aplysia californica LKR	368 S	LLFASCPCG	0.093	PKC	.
Aplysia californica LKR	368 S	LLFASCPCG	0.018	unsp	.
Aplysia californica LKR	379 Y	GQGEYYTEY	0.457	SRC	.
Aplysia californica LKR	379 Y	GQGEYYTEY	0.417	INSR	.
Aplysia californica LKR	379 Y	GQGEYYTEY	0.385	EGFR	.
Aplysia californica LKR	379 Y	GQGEYYTEY	0.092	unsp	.
Aplysia californica LKR	380 Y	QGEYYTEYF	0.467	SRC	.
Aplysia californica LKR	380 Y	QGEYYTEYF	0.422	INSR	.
Aplysia californica LKR	380 Y	QGEYYTEYF	0.399	EGFR	.
Aplysia californica LKR	380 Y	QGEYYTEYF	0.342	unsp	.
Aplysia californica LKR	381 T	GEYYTEYFS	0.546	CKII	YES
Aplysia californica LKR	381 T	GEYYTEYFS	0.455	GSK3	.
Aplysia californica LKR	381 T	GEYYTEYFS	0.431	CaM-II	.
Aplysia californica LKR	381 T	GEYYTEYFS	0.378	cdc2	.
Aplysia californica LKR	381 T	GEYYTEYFS	0.374	CKI	.
Aplysia californica LKR	381 T	GEYYTEYFS	0.356	p38MAPK	.
Aplysia californica LKR	381 T	GEYYTEYFS	0.339	DNAPK	.
Aplysia californica LKR	381 T	GEYYTEYFS	0.283	PKG	.
Aplysia californica LKR	381 T	GEYYTEYFS	0.26	ATM	.
Aplysia californica LKR	381 T	GEYYTEYFS	0.247	RSK	.
Aplysia californica LKR	381 T	GEYYTEYFS	0.165	cdk5	.
Aplysia californica LKR	381 T	GEYYTEYFS	0.089	PKB	.
Aplysia californica LKR	381 T	GEYYTEYFS	0.08	PKC	.
Aplysia californica LKR	381 T	GEYYTEYFS	0.079	PKA	.
Aplysia californica LKR	381 T	GEYYTEYFS	0.051	unsp	.
Aplysia californica LKR	383 Y	YYTEYFSED	0.486	SRC	.
Aplysia californica LKR	383 Y	YYTEYFSED	0.414	INSR	.
Aplysia californica LKR	383 Y	YYTEYFSED	0.347	EGFR	.
Aplysia californica LKR	383 Y	YYTEYFSED	0.334	unsp	.
Aplysia californica LKR	385 S	TEYFSEDAN	0.587	CKII	YES
Aplysia californica LKR	385 S	TEYFSEDAN	0.462	cdc2	.
Aplysia californica LKR	385 S	TEYFSEDAN	0.439	GSK3	.
Aplysia californica LKR	385 S	TEYFSEDAN	0.429	CaM-II	.
Aplysia californica LKR	385 S	TEYFSEDAN	0.364	CKI	.
Aplysia californica LKR	385 S	TEYFSEDAN	0.347	DNAPK	.
Aplysia californica LKR	385 S	TEYFSEDAN	0.326	ATM	.
Aplysia californica LKR	385 S	TEYFSEDAN	0.323	unsp	.
Aplysia californica LKR	385 S	TEYFSEDAN	0.283	p38MAPK	.
Aplysia californica LKR	385 S	TEYFSEDAN	0.282	RSK	.
Aplysia californica LKR	385 S	TEYFSEDAN	0.229	PKG	.
Aplysia californica LKR	385 S	TEYFSEDAN	0.197	PKC	.
Aplysia californica LKR	385 S	TEYFSEDAN	0.157	cdk5	.
Aplysia californica LKR	385 S	TEYFSEDAN	0.103	PKA	.
Aplysia californica LKR	385 S	TEYFSEDAN	0.082	PKB	.
Aplysia californica LKR	410 Y	GAVRYNFYR	0.44	INSR	.
Aplysia californica LKR	410 Y	GAVRYNFYR	0.379	EGFR	.
Aplysia californica LKR	410 Y	GAVRYNFYR	0.316	SRC	.
Aplysia californica LKR	410 Y	GAVRYNFYR	0.022	unsp	.
Aplysia californica LKR	413 Y	RYNFYRDEK	0.409	INSR	.
Aplysia californica LKR	413 Y	RYNFYRDEK	0.385	SRC	.
Aplysia californica LKR	413 Y	RYNFYRDEK	0.351	EGFR	.
Aplysia californica LKR	413 Y	RYNFYRDEK	0.048	unsp	.
Aplysia californica LKR	424 T	HGDDTETSQ	0.436	CKII	.
Aplysia californica LKR	424 T	HGDDTETSQ	0.432	GSK3	.
Aplysia californica LKR	424 T	HGDDTETSQ	0.429	CaM-II	.
Aplysia californica LKR	424 T	HGDDTETSQ	0.378	CKI	.
Aplysia californica LKR	424 T	HGDDTETSQ	0.343	DNAPK	.
Aplysia californica LKR	424 T	HGDDTETSQ	0.343	unsp	.
Aplysia californica LKR	424 T	HGDDTETSQ	0.326	cdc2	.
Aplysia californica LKR	424 T	HGDDTETSQ	0.318	p38MAPK	.
Aplysia californica LKR	424 T	HGDDTETSQ	0.299	PKG	.
Aplysia californica LKR	424 T	HGDDTETSQ	0.279	RSK	.
Aplysia californica LKR	424 T	HGDDTETSQ	0.25	ATM	.
Aplysia californica LKR	424 T	HGDDTETSQ	0.172	cdk5	.
Aplysia californica LKR	424 T	HGDDTETSQ	0.155	PKC	.
Aplysia californica LKR	424 T	HGDDTETSQ	0.12	PKA	.
Aplysia californica LKR	424 T	HGDDTETSQ	0.08	PKB	.
Aplysia californica LKR	426 T	DDTETSQI-	0.534	CKII	YES
Aplysia californica LKR	426 T	DDTETSQI-	0.435	GSK3	.
Aplysia californica LKR	426 T	DDTETSQI-	0.42	CaM-II	.
Aplysia californica LKR	426 T	DDTETSQI-	0.39	cdc2	.
Aplysia californica LKR	426 T	DDTETSQI-	0.367	CKI	.
Aplysia californica LKR	426 T	DDTETSQI-	0.351	DNAPK	.
Aplysia californica LKR	426 T	DDTETSQI-	0.287	p38MAPK	.
Aplysia californica LKR	426 T	DDTETSQI-	0.269	ATM	.
Aplysia californica LKR	426 T	DDTETSQI-	0.262	RSK	.
Aplysia californica LKR	426 T	DDTETSQI-	0.251	PKG	.
Aplysia californica LKR	426 T	DDTETSQI-	0.195	cdk5	.
Aplysia californica LKR	426 T	DDTETSQI-	0.137	PKC	.
Aplysia californica LKR	426 T	DDTETSQI-	0.111	PKA	.
Aplysia californica LKR	426 T	DDTETSQI-	0.085	PKB	.
Aplysia californica LKR	426 T	DDTETSQI-	0.046	unsp	.
Aplysia californica LKR	427 S	DTETSQI--	0.593	ATM	YES
Aplysia californica LKR	427 S	DTETSQI--	0.52	DNAPK	YES
Aplysia californica LKR	427 S	DTETSQI--	0.451	CaM-II	.
Aplysia californica LKR	427 S	DTETSQI--	0.449	GSK3	.
Aplysia californica LKR	427 S	DTETSQI--	0.444	CKI	.
Aplysia californica LKR	427 S	DTETSQI--	0.44	CKII	.
Aplysia californica LKR	427 S	DTETSQI--	0.389	RSK	.
Aplysia californica LKR	427 S	DTETSQI--	0.384	cdc2	.
Aplysia californica LKR	427 S	DTETSQI--	0.291	PKG	.
Aplysia californica LKR	427 S	DTETSQI--	0.268	p38MAPK	.
Aplysia californica LKR	427 S	DTETSQI--	0.261	unsp	.
Aplysia californica LKR	427 S	DTETSQI--	0.19	PKA	.
Aplysia californica LKR	427 S	DTETSQI--	0.177	cdk5	.
Aplysia californica LKR	427 S	DTETSQI--	0.119	PKC	.
Aplysia californica LKR	427 S	DTETSQI--	0.087	PKB	.

## Sheet: Possible O-glycosylation sites
Seqname	Source	Feature	Start	End	Context	Score	Strand	Frame	Comment (Threshold = 0.5)
APLYSIA	netOGlyc-4.0.0.13	CARBOHYD	20	20	VEDVSRSNN	0.284508	.	.
APLYSIA	netOGlyc-4.0.0.13	CARBOHYD	22	22	DVSRSNNGD	0.508394	.	.	POSITIVE
APLYSIA	netOGlyc-4.0.0.13	CARBOHYD	28	28	NGDNSTSSF	0.523225	.	.	POSITIVE
APLYSIA	netOGlyc-4.0.0.13	CARBOHYD	29	29	GDNSTSSFS	0.293433	.	.
APLYSIA	netOGlyc-4.0.0.13	CARBOHYD	30	30	DNSTSSFSS	0.550818	.	.	POSITIVE
APLYSIA	netOGlyc-4.0.0.13	CARBOHYD	31	31	NSTSSFSSS	0.47917	.	.
APLYSIA	netOGlyc-4.0.0.13	CARBOHYD	33	33	TSSFSSSSS	0.624044	.	.	POSITIVE
APLYSIA	netOGlyc-4.0.0.13	CARBOHYD	34	34	SSFSSSSSL	0.79485	.	.	POSITIVE
APLYSIA	netOGlyc-4.0.0.13	CARBOHYD	35	35	SFSSSSSLS	0.455612	.	.
APLYSIA	netOGlyc-4.0.0.13	CARBOHYD	36	36	FSSSSSLSS	0.695059	.	.	POSITIVE
APLYSIA	netOGlyc-4.0.0.13	CARBOHYD	37	37	SSSSSLSSS	0.776051	.	.	POSITIVE
APLYSIA	netOGlyc-4.0.0.13	CARBOHYD	39	39	SSSLSSSSD	0.318969	.	.
APLYSIA	netOGlyc-4.0.0.13	CARBOHYD	40	40	SSLSSSSDS	0.48228	.	.
APLYSIA	netOGlyc-4.0.0.13	CARBOHYD	41	41	SLSSSSDSI	0.604612	.	.	POSITIVE
APLYSIA	netOGlyc-4.0.0.13	CARBOHYD	42	42	LSSSSDSIM	0.629584	.	.	POSITIVE
APLYSIA	netOGlyc-4.0.0.13	CARBOHYD	44	44	SSSDSIMAD	0.521474	.	.	POSITIVE
APLYSIA	netOGlyc-4.0.0.13	CARBOHYD	52	52	DLLGTNTTA	0.608949	.	.	POSITIVE
APLYSIA	netOGlyc-4.0.0.13	CARBOHYD	54	54	LGTNTTASS	0.906883	.	.	POSITIVE
APLYSIA	netOGlyc-4.0.0.13	CARBOHYD	55	55	GTNTTASSL	0.828344	.	.	POSITIVE
APLYSIA	netOGlyc-4.0.0.13	CARBOHYD	57	57	NTTASSLPG	0.921617	.	.	POSITIVE
APLYSIA	netOGlyc-4.0.0.13	CARBOHYD	58	58	TTASSLPGN	0.972512	.	.	POSITIVE
APLYSIA	netOGlyc-4.0.0.13	CARBOHYD	63	63	LPGNTTDSE	0.884959	.	.	POSITIVE
APLYSIA	netOGlyc-4.0.0.13	CARBOHYD	64	64	PGNTTDSEP	0.652961	.	.	POSITIVE
APLYSIA	netOGlyc-4.0.0.13	CARBOHYD	66	66	NTTDSEPYD	0.577313	.	.	POSITIVE
APLYSIA	netOGlyc-4.0.0.13	CARBOHYD	73	73	YDVPTGLMV	0.129029	.	.
APLYSIA	netOGlyc-4.0.0.13	CARBOHYD	85	85	FLYGSISLM	0.0233042	.	.
APLYSIA	netOGlyc-4.0.0.13	CARBOHYD	87	87	YGSISLMAV	0.00744946	.	.
APLYSIA	netOGlyc-4.0.0.13	CARBOHYD	109	109	RRMHTVTNI	0.0034454	.	.
APLYSIA	netOGlyc-4.0.0.13	CARBOHYD	111	111	MHTVTNIFI	0.017655	.	.
APLYSIA	netOGlyc-4.0.0.13	CARBOHYD	129	129	IGIFSIPFQ	0.00401127	.	.
APLYSIA	netOGlyc-4.0.0.13	CARBOHYD	150	150	NFLCSLAPF	0.00844378	.	.
APLYSIA	netOGlyc-4.0.0.13	CARBOHYD	159	159	VQLISVNVS	0.0179087	.	.
APLYSIA	netOGlyc-4.0.0.13	CARBOHYD	163	163	SVNVSIFTL	0.0119609	.	.
APLYSIA	netOGlyc-4.0.0.13	CARBOHYD	166	166	VSIFTLTVI	0.00712405	.	.
APLYSIA	netOGlyc-4.0.0.13	CARBOHYD	168	168	IFTLTVIAV	0.00620469	.	.
APLYSIA	netOGlyc-4.0.0.13	CARBOHYD	187	187	KAGCSKRSA	0.0047857	.	.
APLYSIA	netOGlyc-4.0.0.13	CARBOHYD	190	190	CSKRSAAII	0.0139386	.	.
APLYSIA	netOGlyc-4.0.0.13	CARBOHYD	196	196	AIIISVIWT	0.0177743	.	.
APLYSIA	netOGlyc-4.0.0.13	CARBOHYD	200	200	SVIWTVAVG	0.0166771	.	.
APLYSIA	netOGlyc-4.0.0.13	CARBOHYD	205	205	VAVGSGVPI	0.0253899	.	.
APLYSIA	netOGlyc-4.0.0.13	CARBOHYD	210	210	GVPISLVYW	0.0259468	.	.
APLYSIA	netOGlyc-4.0.0.13	CARBOHYD	221	221	NNNETNFKD	0.0305814	.	.
APLYSIA	netOGlyc-4.0.0.13	CARBOHYD	244	244	LVYNTIMVS	0.039342	.	.
APLYSIA	netOGlyc-4.0.0.13	CARBOHYD	248	248	TIMVSLQYL	0.0766585	.	.
APLYSIA	netOGlyc-4.0.0.13	CARBOHYD	256	256	LLPLTVITF	0.00909073	.	.
APLYSIA	netOGlyc-4.0.0.13	CARBOHYD	259	259	LTVITFCYC	0.00325245	.	.
APLYSIA	netOGlyc-4.0.0.13	CARBOHYD	272	272	RIWGSRRPG	0.134754	.	.
APLYSIA	netOGlyc-4.0.0.13	CARBOHYD	280	280	GAHVTSEDV	0.110301	.	.
APLYSIA	netOGlyc-4.0.0.13	CARBOHYD	281	281	AHVTSEDVR	0.24871	.	.
APLYSIA	netOGlyc-4.0.0.13	CARBOHYD	312	312	LPLQTYNMV	0.0412084	.	.
APLYSIA	netOGlyc-4.0.0.13	CARBOHYD	327	327	INYYTYINI	0.0180942	.	.
APLYSIA	netOGlyc-4.0.0.13	CARBOHYD	336	336	IWFASNWLA	0.0196318	.	.
APLYSIA	netOGlyc-4.0.0.13	CARBOHYD	342	342	WLAMSNSCY	0.00852402	.	.
APLYSIA	netOGlyc-4.0.0.13	CARBOHYD	344	344	AMSNSCYNP	1.2487e-05	.	.
APLYSIA	netOGlyc-4.0.0.13	CARBOHYD	368	368	LLFASCPCG	0.0844428	.	.
APLYSIA	netOGlyc-4.0.0.13	CARBOHYD	381	381	GEYYTEYFS	0.0404999	.	.
APLYSIA	netOGlyc-4.0.0.13	CARBOHYD	385	385	TEYFSEDAN	0.0578815	.	.
APLYSIA	netOGlyc-4.0.0.13	CARBOHYD	424	424	HGDDTETSQ	0.0216256	.	.
APLYSIA	netOGlyc-4.0.0.13	CARBOHYD	426	426	DDTETSQI-	0.0152223	.	.
APLYSIA	netOGlyc-4.0.0.13	CARBOHYD	427	427	DTETSQI--	0.0239058	.	.
