# Supplementary material for: AI protein structure prediction-based modeling and mutagenesis of a protostome receptor and peptide ligands reveal key residues for their interaction
Source: J Biol Chem. 2022 Aug 30;298(10):102440. doi: 10.1016/j.jbc.2022.102440 (PMC9562341; doi:10.1016/j.jbc.2022.102440)
Supplement: Table S3 [file mmc5.xlsx]

## Sheet: Sheet1
Primer sequences used for ALKR and residue mutations
	Forward primer sequence	Reverse primer sequence
ALKR	ATGGACGGTCTAGGAGCGGT	TCATATCTGAGAGGTCTCCGTG
L157Q	GGCTCCCTTCGTACAACAGATCAGCGTCAACGTCAGC	GCTGACGTTGACGCTGATCTGTTGTACGAAGGGAGCC
I329Q	ACTACTACACCTACCAGAACATCATCTGGTTCGCC	GGCGAACCAGATGATGTTCTGGTAGGTGTAGTAGT
Q133A	CTTCTCCATACCTTTCGCGTTCCAAGCCGCCATCT	AGATGGCGGCTTGGAACGCGAAAGGTATGGAGAAG
Y213A	GTTCCAATCTCGCTGGTGGCCTGGGTAGAGAACAACAA	TTGTTGTTCTCTACCCAGGCCACCAGCGAGATTGGAAC
Q317A	CAGACTTACAACATGGTGGCGAGGTGGTGGGTGGAGAT	ATCTCCACCCACCACCTCGCCACCATGTTGTAAGTCTG
Q317N	CAGACTTACAACATGGTGAACAGGTGGTGGGTGGAGAT	ATCTCCACCCACCACCTGTTCACCATGTTGTAAGTCTG
Q250A	ACCATCATGGTGTCCCTGGCGTACCTGTTGCCGCTGACC	GGTCAGCGGCAACAGGTACGCCAGGGACACCATGATGGT
Q311A	CTGCTGGCTGCCCCTTGCGACTTACAACATGGTGC	GCACCATGTTGTAAGTCGCAAGGGGCAGCCAGCAG
N314A	TGCCCCTTCAGACTTACGCCATGGTGCAGAGGTGGTG	CACCACCTCTGCACCATGGCGTAAGTCTGAAGGGGCA
The mutant, L157Q, represents the replacement of leucine at position 157 with glutamine, and other receptors are similarly substituted.
