# Supplementary material for: AI protein structure prediction-based modeling and mutagenesis of a protostome receptor and peptide ligands reveal key residues for their interaction
Source: J Biol Chem. 2022 Aug 30;298(10):102440. doi: 10.1016/j.jbc.2022.102440 (PMC9562341; doi:10.1016/j.jbc.2022.102440)
Supplement: Table S4 [file mmc6.xlsx]

## Sheet: Sheet1
Comparison of leucokinin-like neuropeptides in other species
Phylum	Species	Sequences
Mollusca	Aplysia californica	PAFHSWS-amide
		PAFHAWS-amide
		PAFSAWS-amide
		AGFAPWA-amide
		PAFSAWN-amide
		SEKQPAFHAWS-amide
		PRFHAWS-amide
		PAFNAWG-amide
		PAFSPWS-amide
		PAFHAWG-amide
		PAAFHAWS-amide
		LAAFHAWS-amide
		PAFQAWS-amide
Mollusca	Lymnaea stagnalis	PSFHSWS-amide
Mollusca	Sepia officinalis	SRFSPWH-amide
Arthropoda	Drosophila melanogaster	NSVVLGKKQRFHSWG-amide
Arthropoda	L. maderae	DPAFNSWG-amide
		DPGFSSWG-amide
		DQAFNSWG-amide
		DASFHSWG-amide
		GSGFSSWG-amide
		pESSFHSWG-amide
		DPAFSSWG-amide
		GASFYSWG-amide
Arthropoda	Acheta domesticus	SGADFYPWG-amide
		AYFSPWG-amide
		ALPFSSWG-amide
		NFKFNPWG-amide
		AFHSWG-amide
Arthropoda	Locusta migratoria	AFSSWG-amide
Arthropoda	Culex salinarius	NPFHSWG-amide
		NNANVFYPWG-amide
		TKYVSKQFFSWG-amide
Arthropoda	Helicoverpa zea	YFSPWG-amide
		VRFSPWG-amide
		KVKFSAWG-amide
Arthropoda	Aedes aegypti	NSKYVSKQKFYSWG-amide
		NPFHAWG-amide
		NNPNFYPWG-amide
Arthropoda	Anopheles gambiae	DTPRYVSKQKFHSWG-amide
		NPFHSWG-amide
		NTAQVFYPWG-amide
Arthropoda	Rhipicephalus microplus	QFSPWG-amide
		LHPVDIAVRAADLFSPWG-amide
		DKDQTFNPWG-amide
		AGDHFGSWG-amide
		DTFSAWG-amide
		QQDSKNAFSPWG-amide
		AVRSPTARNDAARAKQEDGEEDEERSFAPWG-amide
		GTGEDQAFSPWG-amide
		GDDGDTSFTPWG-amide
		DDRFNPWG-amide
		EGPFSPWG-amide
		DGSNKEGFFNPWG-amide
		GADDPFNPWG-amide
		QDSFNPWG-amide
		EDGVFRPWG-amide
		EDNVFRPWG-amide
		EGNVFGPWG-amide
Arthropoda	Rhodnius prolixus	TNNRGNFAGNPRMRFSSWA-amide
		AKFSSWG-amide
		ANKFSSWA-amide
		AKFSSWA-amide
		DEDRQKFSHWA-amide
		GAKFSSWA-amide
		AKFNSWG-amide
		ADDDWLKKARFNSWG-amide
		SAAAYTPLSWKRKPIFSSWG-amide
		RGPDFYAWG-amide
Arthropoda	Nilaparvata lugens	RPAFSSWG-amide
		GPAFSSWG-amide
		AAAFNSWG-amide
Arthropoda	Plautia stali	DQKYKFSSWG-amide
		AKFSSWG-amide
		ARFSSWG-amide
		ARFSSWA-amide
		SKFNSWA-amide
		AKFSSWA-amide
		ARFNSWA-amide
		VPFNSWA-amide
		EKFSSWA-amide
		KPIFSSWG-amide
		RGPDFYAWG-amide
Arthropoda	Pennaeus vannamei	ASFSPYG-amide
		DFSAWA-amide
