# Supplementary material for: AI protein structure prediction-based modeling and mutagenesis of a protostome receptor and peptide ligands reveal key residues for their interaction
Source: J Biol Chem. 2022 Aug 30;298(10):102440. doi: 10.1016/j.jbc.2022.102440 (PMC9562341; doi:10.1016/j.jbc.2022.102440)
Supplement: Table S5 [file mmc7.xlsx]

## Sheet: Sheet1
One way-ANOVA on the potency (EC50) of endogenous ALKs (F (12, 37) = 24.30, p < 0.0001)
	ALK1	ALK2	ALK3	ALK4	ALK5	ALK6	ALK7	ALK8	ALK9	ALK10	ALK11	ALK12	ALK13
ALK1
ALK2	ns
ALK3	ns	ns
ALK4	ns	ns	ns
ALK5	ns	ns	ns	ns
ALK6	ns	ns	ns	ns	ns
ALK7	****	***	****	***	****	ns
ALK8	ns	ns	ns	ns	ns	*	****
ALK9	ns	ns	ns	ns	ns	*	****	ns
ALK10	ns	ns	ns	ns	ns	ns	**	ns	ns
ALK11	****	ns	***	*	****	ns	ns	****	****	ns
ALK12	****	****	****	****	****	****	*	****	****	****	***
ALK13	ns	ns	ns	ns	ns	ns	****	ns	ns	ns	**	****
Bonferroni post-hoc test: * p<0.05, **p<0.01, ***p<0.001, ****p<0.0001
