# Supplementary material for: AI protein structure prediction-based modeling and mutagenesis of a protostome receptor and peptide ligands reveal key residues for their interaction
Source: J Biol Chem. 2022 Aug 30;298(10):102440. doi: 10.1016/j.jbc.2022.102440 (PMC9562341; doi:10.1016/j.jbc.2022.102440)
Supplement: Table S6 [file mmc8.xlsx]

## Sheet: Sheet1
Interactions between ALKR and ALK1 anologs
ligand					ALKR		Interactions
Peptide	Sequence	Active (EC50)	Conformation like ALK1	Amino acid	Amino acid	Region	Type	Distance (Å)	Angle (°)
ALK1	PAFHSWS-amide	√ (16.30 nM)	√	P1	Q133	helix 2	H-bond*	2	163.1
				F3	Q250	helix 5	Amide-pi stacking	4.1	71.2
				F3	Q311	helix 6	Amide-pi stacking	4.3	68
				F3	L157	helix 3	hydrophobic interaction	4	\
				S5	Y213	helix 4	H-bond	1.9	174.3
				W6	Q317	helix 6	H-bond	2.1	145.9
				W6	I329	helix 7	hydrophobic interaction	3.6	\
ALK1_A1	AAFHSWS-amide	√(142.43 nM)	√	A1	Q133	helix 2	H-bond	2.1	162.6
				F3	Q250	helix 5	Amide-pi stacking	4.1	72.3
				F3	Q311	helix 6	Amide-pi stacking	4.3	65.5
				F3	L157	helix 3	hydrophobic interaction	4	\
				S5	Y213	helix 4	H-bond	2.1	162.9
				W6	Q317	helix 6	H-bond	2.2	141.9
				W6	I329	helix 7	hydrophobic interaction	3.6	\
ALK1_A3	PAAHSWS-amide	×	×	A2	N330	helix 7	H-bond	2.2	147
				S7	Q311	helix 6	H-bond	2.1	159.5
ALK1_A4	PAFASWS-amide	√ (50.87 nM)	√	P1	Q133	helix 2	H-bond	2.1	162.2
				F3	Q250	helix 5	Amide-pi stacking	4.1	68
				F3	Q311	helix 6	Amide-pi stacking	4.3	67.2
				F3	L157	helix 3	hydrophobic interaction	4.1	\
				S5	Y213	helix 4	H-bond	1.9	176.8
				W6	Q317	helix 6	H-bond	2.1	144.1
				W6	I329	helix 7	hydrophobic interaction	3.7	\
ALK2	PAFHAWS-amide	√ (21.55 nM)	√	P1	Q133	helix 2	H-bond	2.1	163.6
				F3	Q250	helix 5	Amide-pi stacking	4.1	73.8
				F3	Q311	helix 6	Amide-pi stacking	4.3	64.1
				F3	L157	helix 3	hydrophobic interaction	4	\
				A5	Y213	helix 4	H-bond	1.9	172.4
				W6	Q317	helix 6	H-bond	2.1	142.2
				W6	I329	helix 7	hydrophobic interaction	3.5	\
ALK1_A6	PAFHSAS-amide	×	√	P1	Q133	helix 2	H-bond	2	163.7
				F3	Q250	helix 5	Amide-pi stacking	4.1	69.1
				F3	Q311	helix 6	Amide-pi stacking	4.3	67.6
				F3	L157	helix 3	hydrophobic interaction	4.1	\
				S5	Y213	helix 4	H-bond	2.2	166.2
ALK1_A7	PAFHSWA-amide	√ (27.86 nM)	√	P1	Q133	helix 2	H-bond	2.1	164.4
				F3	Q250	helix 5	Amide-pi stacking	4.1	73.5
				F3	Q311	helix 6	Amide-pi stacking	4.3	65.8
				F3	L157	helix 3	hydrophobic interaction	4	\
				S5	Y213	helix 4	H-bond	1.8	177.8
				W6	Q317	helix 6	H-bond	2.2	137.5
				W6	I329	helix 7	hydrophobic interaction	3.6	\
ALK1_nG	PAFHSWS-OH	×	√	P1	Q133	helix 2	H-bond	2	163.8
				F3	Q250	helix 5	Amide-pi stacking	4.1	70.3
				F3	Q311	helix 6	Amide-pi stacking	4.3	67
				F3	L157	helix 3	hydrophobic interaction	4	\
				S5	Y213	helix 4	H-bond	1.9	170.1
				W6	I329	helix 7	hydrophobic interaction	3.8	\
				S7	C227	ECL2	H-bond	2.2	126.3
*The distance of H-bond represents the distance from the hydrogen atom to the proton receptor.
