# Supplementary material for: AI protein structure prediction-based modeling and mutagenesis of a protostome receptor and peptide ligands reveal key residues for their interaction
Source: J Biol Chem. 2022 Aug 30;298(10):102440. doi: 10.1016/j.jbc.2022.102440 (PMC9562341; doi:10.1016/j.jbc.2022.102440)
Supplement: Table S7 [file mmc9.xlsx]

## Sheet: Sheet1
Conserved receptor resides with polar interactions as decribed in Tikhonova et al, 2019, MOLECULAR PHARMACOLOGY (ref 13 in the main text)
Ballesteros-Harel Weinstein	Amino acid residue	Number in ALKR	Type of ligands	Receptors in human
2.61	D, E, N, Q, R, K, T (68%)	Q133(hydrogen bonds)	N-terminal group or C-terminal amidated group point to the pocket	endothelin receptors, vasopressin receptors
2.65	D, N, Q, S, Y, K (55%)	A137	C-terminal amidated group point to the pocket	vasopressin receptors, orexin receptors, cholecystokinin receptors
3.29	D, N, Q, R, K, S, T (44%)	P153	N-terminal group point to the pocket	vasopressin receptors, oxytocin receptor, melanocyte-stimulating hormone receptors
3.32	D, Q, R, K, S, T (56%)	Q156	N-terminal group or C-terminal amidated group point to the pocket, cyclic peptide	neurotensin receptors, opioid receptors, most receptors of which ligand have amidated C-terminus, all receptors of which ligand are cyclic peptides	"all" means all receptors shown in Tikhonova et al, 2019
4.60	E, N, Q, Y, S, T (37%)	Y213 (hydrogen bonds)	C-terminal amidated group point to the pocket	vasopressin receptors, orexin receptors, oxytocin receptor, bombesin receptors, neurokinin/tachykinin receptors, neuromedin-U receptors
4.64	D, E, Q, K, R, S, T (53%)	N217	C-terminal free carboxyl group point to the pocket	angiotensin receptors, complement peptide receptors, bradykinin receptors, relaxin receptors
5.35	D, E, N, Q, K, R (41%)	N239	C-terminal amidated group point to the pocket	complement peptide receptors, endothelin receptors, opioid receptors, galanin receptors
5.42	N, K, R, S, T, Y (41%)	M246	C-terminal free carboxyl group point to the pocket	angiotensin receptors, complement peptide receptors, bradykinin receptors, relaxin receptors
6.55	N, Q, K, R, S, T (53%)	N314 (potential hydrogen bonds)	C-terminal free carboxyl group or C-terminal amidated group point to the pocket, cyclic peptide	endothelin receptors, neurotensin receptors, most receptors of which ligand have amidated C-terminus, all receptors of which ligand are cyclic peptides
6.58	D, N, Q, K, R, S, T, Y (57%)	V316	N-terminal group point to the pocket, cyclic peptide	endothelin receptors, neurotensin receptors
6.59	D, E, K, Q, R, S, T, Y (43%)	Q317 (hydrogen bonds)	C-terminal amidated group point to the pocket	neuropeptide Y receptors, neuropeptide FF receptor, orexin receptors
		Residues in red shows ones in ALKR that might have similar residues in other peptide receptors
